# Supplementary material for: De novo transcriptome characterization of Vitis vinifera cv. Corvina unveils varietal diversity
Source: BMC Genomics. 2013 Jan 18;14:41. doi: 10.1186/1471-2164-14-41 (PMC3556335; doi:10.1186/1471-2164-14-41)
Supplement: Additional file 1 — Table S1. Lists all the tissues and developmental stages from which the pool was constructed. [file 1471-2164-14-41-S1.xls]

## Sheet: Sheet3
Table S1 Description of organs and tissues of Vitis vinifera cultivar Corvina, from a vineyard in the Verona province (Montorio)
Sample / organ	Developmental stages collected	Abbreviations
Bud	first season latent bud	Bud 1 - FSL
	winter/dormant bud	Bud 2 - WD
	bud scales opening	Bud 3 - SO
	wooly-cotton bud (green showing)	Bud 4 - W
	bud after bud burst (shoot with one leaf visible)	Bud 5 - AB
Inflorescence	young inflorescence	Inflorescence 1 - C
	well developed inflorescence (single flower separated)	Inflorescence 2 - WD
	flowering begins (30% caps off)	Inflorescence 3 - FB
Tendril	young tendril	Tendril 1 - C
	mature tendril	Tendril 3 - FS
Leaf	young leaf (5 leaves separated)	Leaf 1 - C
	mature leaf	Leaf 2 - FS
	senescencing leaf (beginning of leaf fall)	Leaf 3 - S
Berry (whole)	fruit set	Berry 1 - FS
Berry Skin	post fruit set	Berry Skin 1 - PFS
	véraison	Berry Skin 2 - V
	pre-ripening	Berry Skin 3 - PR
	ripening	Berry Skin 4 - R
	post harvest withering process I (1st month)	Berry Skin 5 - PHWI
	post harvest withering process II (2nd month)	Berry Skin 6 - PHWII
	post harvest withering process III (3rd month)	Berry Skin 7 - PHWIII
Berry Flesh	post fruit set	Berry Flesh 1 - PFS
	véraison	Berry Flesh 2 - V
	pre-ripening	Berry Flesh 3 - PR
	ripening	Berry Flesh 4 - R
	post harvest withering process I (1st month)	Berry Flesh 5 - PHWI
	post harvest withering process II (2nd month)	Berry Flesh 6 - PHWII
	post harvest withering process III (3rd month)	Berry Flesh 7 - PHWIII
Seed	fruit set	Seed 1 - FS
	post fruit set	Seed 2 - PFS
	véraison	Seed 3 - V
	full mature seed (pool from pre-ripening and ripening)	Seed 4 - R
Rachis	fruit set	Rachis 1 - FS
	post fruit set	Rachis 2 - PFS
	véraison	Rachis 3 - V
	pre-ripening	Rachis 4 - PR
	ripening	Rachis 5 - R
Stem	green stem (from the cane)	Stem 1 - G
	woody stem (complete cane maturation)	Stem 2 - W
Root (“in vitro”)	pool	Root
Seedling	pool (from 3 different stages of seedling)	Seedling
Anther	pool (from 2 different stages of flower development)	Anther
Pollen	pool	Pollen
Carpel	pool (from 2 different stages of flower development)	Carpel
Petal	pool (from 2 different stages of flower development)	Petal
Total	45
