# Supplementary material for: De novo transcriptome characterization of Vitis vinifera cv. Corvina unveils varietal diversity
Source: BMC Genomics. 2013 Jan 18;14:41. doi: 10.1186/1471-2164-14-41 (PMC3556335; doi:10.1186/1471-2164-14-41)
Supplement: Additional file 3 — Table S2. Contains information regarding the novel and private genes detected by the analysis, their annotation and expression values in the three berry developmental stages. [file 1471-2164-14-41-S3.xlsx]

## Sheet: Annotated
Gene	Coding	PFS	PR	PR_sig	PHW2	PHW2_sig	Annotation	Process	Function	Compartment
Vv00s0120g00010	True	0.887805	1.80839	False	4.47654	False	peroxisomal biogenesis factor 11 (PEX11C)	-	-	-
Vv00s0120g00020	True	2.60135	1.8214	False	5.31118	False	importin beta-3	-	GTP binding	-
Vv00s0120g00030	True	0.09206	0.42749	False	1.54066	False	AAA-type ATPase	-	-	-
Vv00s0120g00060	True	0	0.0671339	False	0.249676	False	AAA-type ATPase	-	ATP binding;nucleoside-triphosphatase activity	-
Vv00s0120g00070	True	0.251219	0.0648529	False	0.312862	False	AAA-type ATPase	-	-	-
Vv00s0120g00080	True	0.440789	0.414375	False	1.02198	False	no hit	-	-	-
Vv00s0120g00100	True	1.17735	0.825798	False	0.837898	True	asparaginyl-tRNA synthetase, cytoplasmic 3	asparaginyl-tRNA aminoacylation;aspartyl-tRNA aminoacylation	nucleic acid binding;aspartate-tRNA ligase activity;asparagine-tRNA ligase activity;ATP binding	cytoplasm
Vv00s0120g00120	True	0	0	False	0	False	no hit	-	-	-
Vv00s0120g00270	True	0.153864	0.0367207	False	0.528636	False	Myosin-like protein XIA	-	motor activity;ATP binding	myosin complex
Vv00s0120g00280	True	0	0	False	0	False	no hit	-	-	-
Vv00s0120g00290	True	1.74567	1.18469	False	1.75168	False	aminopeptidase	proteolysis	zinc ion binding	-
Vv00s0120g00300	True	0	0	False	0	False	no hit	-	-	-
Vv00s0125g00010	True	0	0	False	0	False	no hit	-	-	-
Vv00s0125g00020	True	97.6952	346.754	True	608.838	True	Reverse transcriptase	-	-	-
Vv00s0125g00030	True	0.157781	0.0500771	False	0.140343	False	no hit	mRNA processing	-	chloroplast
Vv00s0125g00040	True	0	0	False	0	False	no hit	-	-	-
Vv00s0125g00050	True	0.708704	0.450202	False	1.23985	False	no hit	-	-	-
Vv00s0125g00060	True	287.267	246.628	False	486.482	False	no hit	-	-	-
Vv00s0125g00070	True	834.151	957.937	False	1497.83	False	no hit	-	-	-
Vv00s0125g00080	True	1.0468	4.82703	True	23.2017	True	no hit	-	-	-
Vv00s0125g00090	True	0.885372	2.36062	False	10.0106	True	leucine-rich repeat protein kinase	protein phosphorylation;oxidation-reduction process	protein serine/threonine kinase activity;receptor activity;protein binding;ATP binding;2-alkenal reductase activity	integral to membrane
Vv00s0125g00100	True	0	0	False	0.409215	False	protein kinase	protein phosphorylation	protein serine/threonine kinase activity;ATP binding	-
Vv00s0125g00140	True	0.901295	0.210787	True	0.817294	False	SHR5-receptor-like kinase	regulation of transcription, DNA-dependent;protein phosphorylation	sequence-specific DNA binding transcription factor activity;protein serine/threonine kinase activity;non-membrane spanning protein tyrosine kinase activity;receptor activity;protein binding;ATP binding;sequence-specific DNA binding	intracellular;plasma membrane;integral to membrane
Vv00s0125g00150	True	0.368715	0	True	0.588338	True	SHR5-receptor-like kinase	-	protein binding	-
Vv00s0125g00160	True	0.727542	0	False	0	False	no hit	-	-	-
Vv00s0125g00170	True	11.7053	8.58911	False	10.4548	False	peroxisome biogenesis protein (PEX1)	proteolysis;peroxisome organization	ATP-dependent peptidase activity;serine-type endopeptidase activity;protein binding;ATP binding	peroxisome
Vv00s0125g00180	True	4.70735	0.23833	True	24.3143	True	calcium channel, voltage-dependent, alpha 2/delta	-	protein binding;zinc ion binding	-
Vv00s0125g00190	True	1.38794	2.80663	True	206.036	True	potassium transporter (KUP1)	potassium ion transport;oxidation-reduction process	copper ion binding;potassium ion transmembrane transporter activity	plasma membrane;integral to membrane
Vv00s0125g00200	True	1.03906	0.669984	False	21.5565	True	no hit	-	-	plasma membrane
Vv00s0125g00210	True	1.66459	27.0512	True	11.8553	True	Serine/theronine protein kinase 2	protein phosphorylation	protein serine/threonine kinase activity;non-membrane spanning protein tyrosine kinase activity;receptor activity;protein binding;ATP binding	plasma membrane;integral to membrane
Vv00s0125g00220	True	0.537518	13.8699	True	5.79982	True	Serine/theronine protein kinase 2	-	protein binding	-
Vv00s0125g00230	True	2.96481	14.7457	True	4.16649	True	no hit	-	-	-
Vv00s0125g00250	True	4.91223	9.64017	True	20.6448	True	zinc finger (ubiquitin-hydrolase) domain-containing	-	nucleotide binding;protein binding;zinc ion binding	-
Vv00s0125g00260	True	11.5957	9.76672	False	16.7748	False	Transforming growth factor beta receptor associated protein	-	small GTPase regulator activity	-
Vv00s0125g00270	True	24.2991	12.4541	False	81.713	True	Cyclin-T1-5 (CycT1;5)	cell cycle;cell division	-	nucleus
Vv00s0125g00280	True	347.352	21.8854	True	2.08422	True	Photosystem I reaction center subunit III (PSAF)	photosynthesis	-	chloroplast thylakoid membrane;photosystem I reaction center;integral to membrane
Vv00s0125g00290	True	1.40929	0.167203	False	0.724695	False	lateral organ boundaries domain protein 4 (LBD4)	multicellular organismal development	protein binding	nucleus
Vv00s0125g00300	True	0	0	False	0	False	no hit	-	-	-
Vv00s0125g00310	True	1.52296	1.44332	False	4.83178	True	Unknown protein	microtubule cytoskeleton organization	-	spindle pole;microtubule organizing center
Vv00s0125g00320	True	0.1675	0.6763	False	1.78675	False	no hit	-	-	-
Vv00s0125g00330	True	0	0	False	0.187639	False	TET10 (TETRASPANIN10)	-	-	-
Vv00s0125g00340	True	0.518701	0	False	1.83168	False	TET10 (TETRASPANIN10)	-	-	-
Vv00s0125g00350	True	9.2074	7.20574	False	37.8908	True	proteasome 26S regulatory subunit (RPN2)	-	binding	-
Vv00s0125g00380	True	0	0	False	0	False	no hit	-	-	-
Vv00s0125g00390	True	0	0.0672668	False	0	False	Alpha-glucosidase	-	-	-
Vv00s0125g00410	True	0.0457834	0.0435759	False	0.166404	True	phospholipid-transporting ATPase	ATP biosynthetic process;phospholipid transport	magnesium ion binding;phospholipid-translocating ATPase activity;ATP binding;ATPase activity, coupled to transmembrane movement of ions, phosphorylative mechanism	integral to membrane
Vv00s0125g00420	True	13.959	7.00288	False	13.6628	False	no hit	-	transferase activity, transferring glycosyl groups	-
Vv00s0125g00430	True	1.83211	1.61765	False	0	True	root hair defective 3 GTP-binding (RHD3)	-	GTP binding;hydrolase activity	integral to membrane
Vv00s0125g00440	True	0.763417	0.389705	False	1.24046	False	unknown	-	-	-
Vv00s0131g00010	True	0.967699	0.556717	False	0.221673	True	annexin ANN3	response to heat;response to cold;response to water deprivation;response to salt stress	calcium ion binding;calcium-dependent phospholipid binding	-
Vv00s0131g00020	True	0.472659	0	False	0	False	Annexin ANN4	-	calcium ion binding;calcium-dependent phospholipid binding	-
Vv00s0131g00030	True	0.957123	0	False	0	False	Annexin ANN4	-	calcium ion binding;calcium-dependent phospholipid binding	-
Vv00s0131g00050	True	0.229074	0.823381	False	0.355097	False	annexin ANN3	response to heat;response to cold;response to water deprivation;response to salt stress	calcium ion binding;calcium-dependent phospholipid binding	-
Vv00s0131g00060	True	0.145573	0	False	0	False	annexin ANN3	-	calcium ion binding;calcium-dependent phospholipid binding	-
Vv00s0131g00070	True	0	0	False	0	False	no hit	-	-	-
Vv00s0131g00080	True	0.355539	0	False	0	False	Annexin ANN4	response to heat;response to cold;response to water deprivation;response to salt stress	calcium ion binding;calcium-dependent phospholipid binding	-
Vv00s0131g00120	True	0	0	False	0	False	Dimethylaniline monooxygenase, N-oxide-forming	oxidation-reduction process	flavin-containing monooxygenase activity;flavin adenine dinucleotide binding;NADP or NADPH binding	intrinsic to endoplasmic reticulum membrane
Vv00s0131g00130	True	0.240612	0.148682	False	0.236703	False	annexin ANN3	response to heat;response to cold;response to water deprivation;response to salt stress	calcium ion binding;calcium-dependent phospholipid binding	-
Vv00s0131g00140	True	0	0	False	0	False	annexin ANN3	response to heat;response to cold;response to water deprivation;response to salt stress	calcium ion binding;calcium-dependent phospholipid binding	-
Vv00s0131g00170	True	0.366305	0.0805301	False	0	True	Annexin ANN4	-	calcium ion binding;calcium-dependent phospholipid binding	-
Vv00s0131g00180	True	0.157512	0	False	0	False	Annexin ANN4	-	calcium ion binding;calcium-dependent phospholipid binding	-
Vv00s0131g00200	True	0	0	False	0	False	Hcr2-0B	-	protein binding	-
Vv00s0131g00210	True	0.111478	0	False	0	False	annexin ANN3	response to heat;response to cold;response to water deprivation;response to salt stress	calcium ion binding;calcium-dependent phospholipid binding	-
Vv00s0131g00220	True	0.355619	0	False	0	False	annexin ANN3	response to heat;response to cold;response to water deprivation;response to salt stress	calcium ion binding;calcium-dependent phospholipid binding	-
Vv00s0131g00250	True	3.09066	3.79658	False	3.6433	False	heat-shock protein 80	protein folding;response to stress	ATP binding;unfolded protein binding	-
Vv00s0131g00260	True	0.268333	0	False	0	False	Annexin ANN4	-	calcium ion binding;calcium-dependent phospholipid binding	-
Vv00s0131g00270	True	1.01766	1.01382	False	3.19486	False	integrase	-	-	-
Vv00s0131g00280	True	0	0	False	0.0542181	False	C2 domain-containing protein	-	-	-
Vv00s0131g00290	True	5.29832	5.18795	False	6.80646	False	integrase	-	-	-
Vv00s0131g00300	True	0	0	False	0	False	no hit	-	-	-
Vv00s0131g00310	True	0.401964	0	False	0	False	Annexin ANN4	response to heat;response to cold;response to water deprivation;response to salt stress	calcium ion binding;calcium-dependent phospholipid binding	-
Vv00s0131g00320	True	0.671081	0.204185	False	0.233397	True	annexin ANN3	response to heat;response to cold;response to water deprivation;response to salt stress	calcium ion binding;calcium-dependent phospholipid binding	-
Vv00s0131g00330	True	2.70105	0.184174	True	0.83959	True	F-box family protein	-	-	-
Vv00s0131g00340	True	0.771109	0.0686168	True	0	True	Annexin ANN4	response to heat;response to cold;response to water deprivation;response to salt stress	calcium ion binding;calcium-dependent phospholipid binding	-
Vv00s0131g00350	True	0.31071	0	False	0	False	Annexin ANN4	response to heat;response to cold;response to water deprivation;response to salt stress	calcium ion binding;calcium-dependent phospholipid binding	-
Vv00s0131g00360	True	0	0	False	0	False	no hit	-	-	-
Vv00s0131g00370	True	0	0	False	0.015785	False	no hit	proteolysis	cysteine-type peptidase activity	-
Vv00s0131g00420	True	0	0	False	0	False	Isoamylase isoform 3	-	-	-
Vv00s0131g00430	True	2.56407	1.50643	False	1.72018	True	KOW domain-containing factor family protein	-	-	-
Vv00s0144g00010	True	29.2435	32.8438	False	89.9049	True	CCR4-NOT transcription complex, subunit 1	-	-	-
Vv00s0144g00020	True	0	0	False	0	False	no hit	-	-	-
Vv00s0144g00040	True	19.6005	2.97409	True	0.906039	True	disease resistance protein (CC-NBS-LRR class)	apoptosis	ATP binding	-
Vv00s0144g00060	True	0	0	False	0	False	HcrVf2 protein	oxidation-reduction process	protein binding;kinase activity;2-alkenal reductase activity	-
Vv00s0144g00080	True	0	0	False	0.152273	False	CCHC-type integrase	-	nucleic acid binding;zinc ion binding	-
Vv00s0144g00090	True	0	0	False	0	False	no hit	-	-	-
Vv00s0144g00100	True	0	0	False	0	False	no hit	-	-	-
Vv00s0144g00110	True	0.540511	0	False	0	False	HcrVf2 protein	-	protein binding	-
Vv00s0144g00120	True	7.80192	1.42101	True	0.62968	True	disease resistance protein (CC-NBS-LRR class)	apoptosis;defense response	phosphoprotein phosphatase activity;protein binding;ATP binding	-
Vv00s0144g00160	True	0	0	False	0	False	no hit	-	-	-
Vv00s0144g00170	True	0.227616	0.0711461	False	0	False	HcrVf1 protein	-	protein binding	-
Vv00s0144g00190	True	7.45015	1.40664	True	0.635986	True	Disease resistance protein	apoptosis;defense response	phosphoprotein phosphatase activity;protein binding;ATP binding	-
Vv00s0144g00210	True	9.55965	10.9752	False	39.7145	True	CCR4-Not complex component, Not1	-	-	-
Vv00s0144g00220	True	8.42874	3.03341	True	0.857501	True	Disease resistance protein RGA3	apoptosis;defense response	protein binding;ATP binding	-
Vv00s0144g00230	True	1.68496	1.18298	False	2.65479	False	ABA-responsive element-binding protein 3 (AREB3)	-	-	-
Vv00s0144g00240	True	1.01221	0.392948	False	1.45174	False	no hit	regulation of transcription, DNA-dependent	sequence-specific DNA binding transcription factor activity;sequence-specific DNA binding;protein dimerization activity	nucleus
Vv00s0144g00250	True	0	0	False	0	False	small subunit ribosomal protein S27Ae	translation	structural constituent of ribosome	ribosome
Vv00s0144g00260	True	0	0	False	0	False	ribosomal protein S27	translation	structural constituent of ribosome	ribosome
Vv00s0144g00270	True	7.53467	1.87761	True	0.606432	True	disease resistance protein (CC-NBS-LRR class)	apoptosis;defense response	phosphoprotein phosphatase activity;protein binding;ATP binding	-
Vv00s0144g00290	True	1.26784	0.799244	False	2.59909	False	no hit	-	-	-
Vv00s0144g00300	True	0	0	False	0.103325	False	HcrVf2 protein	oxidation-reduction process	protein binding;kinase activity;2-alkenal reductase activity	-
Vv00s0145g00060	True	0	0	False	0	False	no hit	-	-	-
Vv00s0145g00110	True	0	0	False	0.100692	False	pirin	-	-	-
Vv00s0153g00010	True	0.219225	0.0615786	False	0.422878	False	acylamino-acid-releasing enzyme	-	-	-
Vv00s0153g00020	True	0.00555912	0	False	0	False	no hit	-	-	-
Vv00s0153g00030	True	0.651945	0.172803	False	0.15252	False	no hit	-	-	-
Vv00s0153g00040	True	0	0	False	0	False	S-locus receptor kinase	protein phosphorylation	protein kinase activity;ATP binding	-
Vv00s0153g00050	True	191.636	131.455	False	54.5058	True	Glutathione S-transferase 8 GSTU8	toxin catabolic process	glutathione transferase activity;lactoylglutathione lyase activity;protein binding	cytoplasm
Vv00s0153g00060	True	0.650709	0.220727	False	0.672432	False	3-methylcrotonyl-CoA carboxylase, biotin-carrier domain	metabolic process	ATP binding;biotin binding;ligase activity	-
Vv00s0153g00070	True	7.3132	7.41795	False	1.52378	True	Glutathione S-transferase 8 GSTU8	toxin catabolic process	glutathione transferase activity;lactoylglutathione lyase activity;protein binding	cytoplasm
Vv00s0153g00080	True	1.19877	0.699873	False	0.646676	False	adaptor-related protein complex 4, beta 1	intracellular protein transport;vesicle-mediated transport	protein binding	membrane coat
Vv00s0153g00090	True	0	0	False	0	False	no hit	-	-	-
Vv00s0160g00010	True	1.19776	1.22376	False	0	True	no hit	-	-	-
Vv00s0160g00020	True	2.68618	1.05393	False	2.92295	False	no hit	-	-	-
Vv00s0160g00030	True	0	0	False	0	False	no hit	-	-	-
Vv00s0160g00090	True	10.1022	2.28493	True	0.226483	True	TIR-NBS-LRR-TIR disease resistance protein	apoptosis;defense response	protein binding;ATP binding	-
Vv00s0160g00100	True	18.5921	3.76029	True	0.630291	True	disease resistance protein (TIR-NBS-LRR class	apoptosis;signal transduction;innate immune response	transmembrane receptor activity;ATP binding	intrinsic to membrane
Vv00s0160g00110	True	16.1821	3.88653	True	0.307311	True	TIR-NBS-TIR type disease resistance protein	apoptosis;defense response	protein binding;ATP binding	-
Vv00s0160g00120	True	8.15476	1.07873	False	0.809962	True	no hit	-	-	-
Vv00s0160g00130	True	4.72574	2.44241	False	4.13987	False	no hit	-	-	-
Vv00s0160g00140	True	0.747948	0.227409	False	0.248592	False	kinesin family member 2/24	microtubule-based movement	microtubule motor activity;ATP binding	-
Vv00s0160g00150	True	1.14376	0.479294	False	1.04674	False	no hit	-	-	-
Vv00s0160g00160	True	5.30733	2.64066	True	3.99015	True	no hit	-	-	-
Vv00s0160g00170	True	0	0	False	0	False	no hit	-	-	-
Vv00s0160g00180	True	0	0	False	0.303386	False	histone H3	nucleosome assembly	DNA binding	nucleosome;nucleus
Vv00s0160g00210	True	1.63352	0.626733	False	1.61282	False	myosin heavy chain	-	-	-
Vv00s0160g00220	True	0.220403	0.0650235	False	0.448474	False	proteasome 26S regulatory subunit (RPN2)	-	-	-
Vv00s0160g00240	True	0.346746	0.22042	False	1.22814	False	Cullin-1	-	-	-
Vv00s0160g00250	True	0.812365	0.546557	False	0.517545	False	no hit	intracellular transport	-	-
Vv00s0160g00270	True	0	0	False	0	False	no hit	-	-	-
Vv00s0160g00280	True	1.79589	1.30074	False	0	False	no hit	-	-	-
Vv00s0160g00290	True	0	0	False	0	False	no hit	-	-	-
Vv00s0160g00300	True	0	0	False	0	False	no hit	-	-	-
Vv00s0160g00310	True	15.363	2.79957	True	0.28704	True	disease resistance protein (TIR-NBS-LRR class	apoptosis;signal transduction;innate immune response	transmembrane receptor activity;ATP binding	intrinsic to membrane
Vv00s0160g00320	True	7.14633	1.36011	True	1.15037	True	TIR-NBS-LRR type R protein 7	-	-	-
Vv00s0160g00330	True	14.693	2.71289	True	0.225129	True	TIR-NBS-LRR disease resistance	protein phosphorylation	protein serine/threonine kinase activity;protein binding;ATP binding	-
Vv00s0160g00340	True	20.2439	8.74689	False	14.5585	True	unknown	-	-	-
Vv00s0160g00350	True	0.834432	0.997195	False	1.03424	False	pentatricopeptide repeat-containing protein	-	-	-
Vv00s0160g00360	True	9.24923	2.13545	True	2.02183	False	TIR-NBS-LRR disease resistance	apoptosis;signal transduction;innate immune response	transmembrane receptor activity;ATP binding	intrinsic to membrane
Vv00s0160g00370	True	2.51528	1.85252	False	1.88951	False	Meiotic recombination 11 MRE11	-	-	-
Vv00s0163g00010	True	0	0	False	0	False	no hit	-	-	-
Vv00s0163g00020	True	0	0	False	0	False	aarF domain-containing kinase ABC1	protein phosphorylation	protein kinase activity;ATP binding	-
Vv00s0163g00030	True	0.19528	0.0729681	False	0.463482	False	aarF domain containing kinase	-	-	-
Vv00s0163g00040	True	0	0	False	0	False	no hit	-	-	-
Vv00s0163g00050	True	0.321679	0.347749	False	0	False	argininosuccinate synthase	-	-	-
Vv00s0163g00060	True	0.898998	0.590708	False	5.02083	False	zinc finger (C3HC4-type RING finger)	-	protein binding;zinc ion binding	-
Vv00s0163g00070	True	0.662085	1.13955	False	0.734382	False	double-stranded DNA-binding protein	-	DNA binding	-
Vv00s0163g00080	True	0	0	False	0	False	peptidase family	-	-	-
Vv00s0163g00100	True	0	0	False	0	False	no hit	-	-	-
Vv00s0163g00150	True	0	0	False	0	False	no hit	-	-	-
Vv00s0169g00040	True	0.840122	1.02644	False	6.60766	True	CTV.22	-	-	-
Vv00s0169g00050	True	0	0	False	0	False	no hit	-	-	-
Vv00s0169g00060	True	0	0	False	0.27046	False	no hit	-	-	-
Vv00s0169g00070	True	0.048704	0.0757291	False	0.046037	False	no hit	regulation of transcription, DNA-dependent	transcription cofactor activity;protein binding	-
Vv00s0169g00080	True	0.904126	0.780116	False	1.30889	False	unknown	-	-	-
Vv00s0169g00090	True	0.333043	0.0930305	False	0.887545	False	no hit	-	protein binding	-
Vv00s0169g00100	True	0	0	False	0	False	no hit	-	-	-
Vv00s0169g00110	True	0.296501	0.445782	False	0.387625	False	no hit	-	-	-
Vv00s0173g00030	True	0.298313	0.163103	False	0.747611	False	no hit	-	-	-
Vv00s0173g00040	True	0.209272	0.0786159	False	0.615163	False	AAA-type ATPase	-	-	-
Vv00s0173g00060	True	0	0	False	0	False	no hit	-	-	-
Vv00s0173g00070	True	0	0.0747283	False	0	False	AAA-type ATPase	-	ATP binding;nucleoside-triphosphatase activity	-
Vv00s0173g00110	True	0	0	False	0.160961	False	Trehalose-phosphatase	trehalose biosynthetic process	catalytic activity	-
Vv00s0173g00120	True	0	0	False	0	False	no hit	-	-	-
Vv00s0173g00130	True	0.9749	0.615368	False	1.28721	False	RKF1 (RECEPTOR-LIKE KINASE IN FLOWERS 1)	-	-	-
Vv00s0173g00140	True	0.933064	0.98915	False	2.83729	False	no hit	-	-	-
Vv00s0173g00150	True	0.332452	0.274886	False	0.0943537	False	no hit	-	-	-
Vv00s0173g00170	True	1.66764	0.499492	False	0.58007	False	Ribosomal protein S7 30S	translation	structural constituent of ribosome;rRNA binding	chloroplast;small ribosomal subunit
Vv00s0173g00200	True	0	0	False	0	False	no hit	-	-	-
Vv00s0173g00220	True	0.153897	0.368625	False	0.32802	False	CTV.22	regulation of transcription, DNA-dependent	transcription cofactor activity;protein binding	-
Vv00s0173g00230	True	0.448132	1.20943	False	0.290745	False	no hit	-	-	-
Vv00s0173g00240	True	1.41618	1.48237	False	5.43521	False	no hit	-	-	-
Vv00s0173g00250	True	2.44959	0.736994	False	3.09906	False	RKF1 (RECEPTOR-LIKE KINASE IN FLOWERS 1)	protein phosphorylation	protein kinase activity;ATP binding	-
Vv00s0173g00260	True	1.81206	1.48833	False	9.47959	False	ATP binding	-	-	-
Vv00s0173g00270	True	0.0873976	0.0410383	False	0.460721	False	no hit	-	-	-
Vv00s0174g00010	True	3.84111	0.424526	True	0.278865	True	no hit	-	-	-
Vv00s0174g00060	True	0	0	False	0	False	no hit	fatty acid biosynthetic process	acetyl-CoA carboxylase activity	acetyl-CoA carboxylase complex
Vv00s0174g00070	True	0.190217	0.106669	False	0.307558	False	Ankyrin repeat protein	-	-	-
Vv00s0174g00080	True	0	0	False	0	False	Ankyrin repeat protein	-	-	-
Vv00s0174g00090	True	3.80306	3.24117	False	10.4697	False	far-red impaired responsive family protein	-	-	-
Vv00s0174g00100	True	0.315667	0.376358	False	0.921583	False	far-red impaired responsive family protein	-	-	-
Vv00s0174g00110	True	4.63799	2.54628	False	4.77354	False	Unknown protein	embryo development ending in seed dormancy	-	-
Vv00s0174g00120	True	6.6588	6.15768	False	8.66529	False	far-red impaired responsive family protein	-	-	-
Vv00s0174g00130	True	8.54483	5.51705	False	11.9729	False	far-red impaired responsive family protein	-	-	-
Vv00s0174g00140	True	4.86302	2.00113	False	2.60188	True	far-red impaired responsive family protein	-	-	-
Vv00s0174g00150	True	17.667	12.2154	False	23.4634	False	ubiquitin-specific protease 5 (UBP5)	ubiquitin-dependent protein catabolic process	ubiquitin thiolesterase activity;cysteine-type peptidase activity	-
Vv00s0174g00160	True	0.495699	0.126806	False	0	True	Unknown protein	histidine catabolic process	dopamine beta-monooxygenase activity	-
Vv00s0174g00170	True	2.2295	1.36135	False	0.538798	True	myb family	regulation of transcription	DNA binding	-
Vv00s0174g00180	True	0.976713	0	False	0	False	no hit	-	-	-
Vv00s0174g00190	True	235.506	180.705	False	264.458	False	Ribosomal protein L5 60S	translation	structural constituent of ribosome;5S rRNA binding	ribosome
Vv00s0174g00200	True	32.249	30.382	False	38.1966	False	GTPase XAB1	-	ATP binding;nucleoside-triphosphatase activity	-
Vv00s0174g00210	True	0	0	False	0	False	Cinnamyl alcohol dehydrogenase	oxidation-reduction process	zinc ion binding;oxidoreductase activity	-
Vv00s0174g00220	True	0	0	False	0	False	Cinnamyl alcohol dehydrogenase	lignin biosynthetic process;oxidation-reduction process	zinc ion binding;cinnamyl-alcohol dehydrogenase activity;mannitol dehydrogenase activity;cofactor binding	-
Vv00s0174g00230	True	0.236456	0.16482	False	0.583518	False	no hit	oxidation-reduction process	zinc ion binding;oxidoreductase activity	-
Vv00s0174g00240	True	2.01549	0.776259	False	5.05881	False	ATP-dependent RNA helicase DDX18	-	-	-
Vv00s0174g00250	True	0.126606	0.0304199	False	0.0834577	False	unknown	-	-	-
Vv00s0174g00260	True	19.5698	13.9973	False	19.3515	False	ubiquitin-specific protease 23 (UBP23)	ubiquitin-dependent protein catabolic process	ubiquitin thiolesterase activity;cysteine-type peptidase activity	-
Vv00s0174g00270	True	0	0	False	0.201349	False	D-isomer specific 2-hydroxyacid dehydrogenase, NAD-binding	lignin biosynthetic process;oxidation-reduction process	zinc ion binding;cinnamyl-alcohol dehydrogenase activity;mannitol dehydrogenase activity;cofactor binding	-
Vv00s0174g00280	True	0	0	False	0	False	D-isomer specific 2-hydroxyacid dehydrogenase, NAD-binding	lignin biosynthetic process;oxidation-reduction process	zinc ion binding;cinnamyl-alcohol dehydrogenase activity;mannitol dehydrogenase activity;cofactor binding	-
Vv00s0174g00290	True	3.18358	1.29387	False	9.98288	True	Unknown protein	-	-	-
Vv00s0174g00300	True	4.11384	1.72963	False	9.69607	False	intron maturase, type II	RNA-dependent DNA replication;mRNA processing;RNA splicing	RNA binding;RNA-directed DNA polymerase activity	chloroplast
Vv00s0174g00310	True	69.4704	50.2667	False	62.1693	False	ribonuclease T2	-	RNA binding;ribonuclease T2 activity	-
Vv00s0174g00320	True	21.3637	24.6792	False	56.0265	True	Unknown protein	-	-	-
Vv00s0174g00330	True	21.5803	3.3965	True	0.629521	True	formin protein AHF1	-	-	-
Vv00s0179g00010	True	0.277797	0	False	0	False	Ankyrin	-	-	-
Vv00s0179g00020	True	0	0	False	0	False	Ankyrin	-	-	-
Vv00s0179g00030	True	0.124713	0	False	0	False	Ankyrin	-	-	-
Vv00s0179g00040	True	0.17971	0	False	0	False	Ankyrin	-	-	-
Vv00s0179g00050	True	0	0	False	0	False	Ankyrin	-	-	-
Vv00s0179g00060	True	0.402153	0	False	0	False	Ankyrin	-	-	-
Vv00s0179g00070	True	0.115429	0	False	0	False	Ankyrin	-	-	-
Vv00s0179g00080	True	0	0	False	0	False	Ankyrin	-	-	-
Vv00s0179g00090	True	9.71012	15.2663	True	22.9668	True	TIFY 4B (Protein PEAPOD 2)	L-methionine salvage from methylthioadenosine;oxidation-reduction process	protein binding;metal ion binding;dioxygenase activity	-
Vv00s0179g00100	True	47.802	24.2438	False	52.7702	False	ethylene overproducer 1 (ETO1)	-	protein binding	-
Vv00s0179g00110	True	3.2854	1.48712	False	3.67423	False	protein phosphatase 2C	protein dephosphorylation	protein serine/threonine phosphatase activity;metal ion binding	protein serine/threonine phosphatase complex
Vv00s0179g00130	True	0.771894	1.75825	False	3.77473	True	protein phosphatase 2C / PP2C	-	-	-
Vv00s0179g00140	True	2.86803	4.38452	True	10.4139	True	protein phosphatase 2C / PP2C	protein dephosphorylation	protein serine/threonine phosphatase activity;metal ion binding	protein serine/threonine phosphatase complex
Vv00s0179g00150	True	3.49624	5.60602	True	0.641904	True	heat shock transcription factor A6B	regulation of transcription, DNA-dependent;response to heat	sequence-specific DNA binding transcription factor activity;sequence-specific DNA binding	nucleus;cytoplasm
Vv00s0179g00160	True	0.700429	0.197663	True	0.995054	False	no hit	-	-	-
Vv00s0179g00170	True	0.112119	0	False	4.28548	True	INDETERMINATE(ID)-DOMAIN 12	regulation of transcription	nucleic acid binding;zinc ion binding	intracellular
Vv00s0179g00180	True	3.07183	3.50092	False	7.44606	False	transcription factor jumonji (jmjC) domain-containing protein	-	-	-
Vv00s0179g00190	True	2.4617	3.26283	False	5.31571	False	transcription factor jumonji (jmjC) domain-containing protein	-	protein binding	-
Vv00s0179g00200	True	0	0.197471	False	0.194883	False	coated vesicle membrane protein	transport	-	integral to membrane
Vv00s0179g00210	True	22.8749	24.229	False	124.52	True	WD-40 repeat / beige	-	protein binding	-
Vv00s0179g00220	True	2.20194	1.06638	False	1.70335	False	Pentatricopeptide repeat	-	binding	chloroplast
Vv00s0179g00230	True	0	0	False	0	False	no hit	-	-	-
Vv00s0179g00240	True	2.78492	2.02638	False	5.38709	False	no hit	-	-	-
Vv00s0179g00250	True	0.633156	1.87547	False	3.22833	False	no hit	-	-	-
Vv00s0179g00260	True	3.52206	10.6762	True	22.3903	True	calcium-transporting ATPase 12 ACA12	ATP biosynthetic process;calcium ion transport	calcium-transporting ATPase activity;calmodulin binding;ATP binding;metal ion binding	plasma membrane;integral to membrane
Vv00s0179g00270	True	18.2539	13.8173	False	9.89548	True	Unknown protein	-	-	-
Vv00s0179g00280	True	0.653975	0.171499	False	0.961861	False	Calmodulin-8 (CAM8)	-	calcium ion binding	-
Vv00s0179g00290	True	40.7515	19.088	False	44.0287	False	peptidyl-prolyl isomerase D (cyclophilin D)	protein folding	peptidyl-prolyl cis-trans isomerase activity	-
Vv00s0179g00300	True	119.778	98.9241	False	56.9926	True	MPBQ/MSBQ methyltransferase 2	metabolic process	methyltransferase activity	-
Vv00s0179g00310	True	0	0	False	0	False	AMMONIUM TRANSPORTER 2	ammonium transport;transmembrane transport	ammonium transmembrane transporter activity	integral to membrane
Vv00s0179g00320	True	10.7619	2.47321	True	2.97143	True	Unknown protein	-	ATP binding	-
Vv00s0179g00330	True	0	0	False	0	False	Unknown protein	-	-	-
Vv00s0179g00340	True	0.806457	0	True	0.158846	True	Histone H2A variant 1 HTA11	nucleosome assembly	DNA binding	nucleosome;nucleus
Vv00s0179g00350	True	10.3527	4.9362	False	24.3528	False	pyruvate kinase isozyme A, chloroplast precursor	glycolysis	magnesium ion binding;pyruvate kinase activity;ATP binding;potassium ion binding	chloroplast
Vv00s0179g00360	True	152.642	36.5878	True	10.3203	True	Unknown protein	-	-	-
Vv00s0179g00370	True	0.771001	0.178395	False	0.461399	False	ESCRT-I complex subunit TSG101	protein transport;post-translational protein modification;regulation of protein metabolic process	small conjugating protein ligase activity	-
Vv00s0179g00380	True	0.215785	0	False	0	False	beta-ketoacyl-CoA synthase	fatty acid biosynthetic process;response to cold;response to light stimulus	acyltransferase activity	integral to membrane
Vv00s0181g00010	True	15.3898	1.18714	True	1.0802	True	SUGAR TRANSPORTER 1	carbohydrate transport;transmembrane transport;oxidation-reduction process	symporter activity;substrate-specific transmembrane transporter activity;2-alkenal reductase activity	integral to membrane
Vv00s0181g00020	True	14.5456	2.06411	True	7.21351	True	Armadillo/beta-catenin repeat	-	protein binding	-
Vv00s0181g00030	True	8.0739	8.63686	False	8.9818	False	no hit	-	-	-
Vv00s0181g00040	True	6.11578	7.24851	False	7.60114	False	TIR1 (TRANSPORT INHIBITOR RESPONSE 1)	response to molecule of bacterial origin;defense response;auxin mediated signaling pathway;pollen maturation;stamen development	inositol hexakisphosphate binding;receptor activity;protein binding;auxin binding	nucleus;SCF ubiquitin ligase complex
Vv00s0181g00050	True	0.32187	0	False	0.125299	False	Unknown protein	-	-	-
Vv00s0181g00060	True	2.02284	1.91659	False	9.09945	True	no hit	-	-	-
Vv00s0181g00070	True	0.518881	0.917509	False	0.99189	False	ARV2	-	-	-
Vv00s0181g00080	True	10.811	21.8831	True	22.9773	False	F-box domain containing protein	-	-	nucleus
Vv00s0181g00090	True	0.565743	1.2922	False	4.47266	True	phosphatidylinositol 3- and 4-kinase	-	-	-
Vv00s0181g00100	True	9.99344	8.21355	False	42.614	True	Unknown protein	cell killing	nucleic acid binding;ATP binding	ribonucleoprotein complex
Vv00s0181g00110	True	0	0	False	1.19049	False	ARV1	-	-	-
Vv00s0181g00120	True	5.99903	12.6177	True	25.9216	True	phosphatidylinositol 3- and 4-kinase	-	protein binding	-
Vv00s0181g00130	True	5.1708	5.34851	False	21.4459	False	riboflavin kinase	riboflavin biosynthetic process	riboflavin kinase activity;phosphoglycolate phosphatase activity	-
Vv00s0181g00140	True	11.5475	8.30269	False	28.6884	False	riboflavin kinase	riboflavin biosynthetic process	riboflavin kinase activity;phosphoglycolate phosphatase activity	-
Vv00s0181g00150	True	3.15955	4.05207	False	4.0744	False	F-box domain containing protein	riboflavin biosynthetic process	protein binding;riboflavin kinase activity;hydrolase activity;lyase activity;ligase activity	-
Vv00s0181g00160	True	4.52246	5.10587	False	1.56278	True	F-box family protein	-	-	-
Vv00s0181g00170	True	7.996	5.22724	False	1.49859	True	F-box family protein	-	-	-
Vv00s0181g00180	True	12.9904	0.194837	True	0.0401095	True	LHCB3 (LIGHT-HARVESTING CHLOROPHYLL BINDING PROTEIN 3)	photosynthesis, light harvesting;protein-chromophore linkage	chlorophyll binding;metal ion binding	photosystem I;photosystem II;chloroplast thylakoid membrane;integral to membrane
Vv00s0181g00190	True	2.24852	1.59432	False	7.17919	True	D-erythro-sphingosine kinase	mitosis;cell division	protein binding	nucleus
Vv00s0181g00200	True	11.5521	0.0596755	True	0	True	LHCB3 (LIGHT-HARVESTING CHLOROPHYLL BINDING PROTEIN 3)	photosynthesis, light harvesting;protein-chromophore linkage	chlorophyll binding;metal ion binding	photosystem I;photosystem II;chloroplast thylakoid membrane;integral to membrane
Vv00s0181g00210	True	5.70112	4.17743	False	22.4383	True	Anaphase promoting complex subunit 4	mitosis;cell division	protein binding	nucleus
Vv00s0181g00220	True	10.5257	7.0231	False	27.0344	True	calmodulin-binding protein	tRNA aminoacylation for protein translation	aminoacyl-tRNA ligase activity;calmodulin binding;ATP binding	cytoplasm
Vv00s0181g00230	True	7.09153	3.8813	False	1.76928	True	LSD ONE LIKE 2	-	-	ribosome
Vv00s0181g00240	True	39.2943	46.9352	False	104.178	True	no hit	-	-	-
Vv00s0181g00250	True	2.03627	17.8896	True	26.6457	True	diacylglycerol kinase	activation of protein kinase C activity by G-protein coupled receptor protein signaling pathway	diacylglycerol kinase activity	-
Vv00s0181g00260	True	18.7103	21.3144	False	58.647	True	HIGH-LEVEL EXPRESSION OF SUGAR-INDUCIBLE like 1	regulation of transcription, DNA-dependent	DNA binding;zinc ion binding	nucleus
Vv00s0183g00010	True	0	0	False	0	False	actin 7 (ACT7) / actin 2	-	protein binding;ATP binding	-
Vv00s0183g00020	True	0	0	False	0	False	no hit	-	-	-
Vv00s0183g00030	True	0.507137	0.798232	False	2.59497	False	TIP41	-	-	-
Vv00s0183g00040	True	3.21409	4.07044	False	18.3952	False	importin alpha	-	protein binding	-
Vv00s0183g00050	True	0	0	False	0	False	no hit	-	-	-
Vv00s0183g00060	True	0	0	False	0	False	no hit	-	-	-
Vv00s0183g00070	True	0	0	False	0	False	no hit	-	-	-
Vv00s0183g00100	True	0	0	False	0	False	no hit	-	-	-
Vv00s0183g00130	True	0	0	False	0	False	no hit	-	-	-
Vv00s0183g00140	True	0	0	False	0	False	NADP-dependent malic enzyme	malate metabolic process;oxidation-reduction process	malic enzyme activity;oxidoreductase activity, acting on the CH-OH group of donors, NAD or NADP as acceptor;metal ion binding	-
Vv00s0183g00150	True	0	0	False	0	False	pleckstrin homology (PH) domain-containing	-	-	-
Vv00s0183g00160	True	0	0	False	0	False	no hit	-	-	-
Vv00s0183g00180	True	0	0	False	0	False	no hit	-	-	-
Vv00s0183g00200	True	0	0	False	0	False	no hit	-	-	-
Vv00s0183g00210	True	1.24931	1.77421	False	8.95482	False	importin alpha	-	protein binding	-
Vv00s0183g00220	True	2.9285	1.9629	False	0.950255	True	L-ascorbate peroxidase 1, cytosolic (APX1)	-	-	-
Vv00s0183g00230	True	0	0	False	0	False	no hit	-	-	-
Vv00s0183g00240	True	0.164244	0	False	0	False	Elongation factor 1-alpha 1	-	translation elongation factor activity;GTPase activity;GTP binding	-
Vv00s0183g00250	True	0.695908	0.570467	False	0.483982	False	no hit	-	-	-
Vv00s0184g00010	True	11.5693	4.12692	True	9.2381	False	AP2 domain-containing transcription factor family	regulation of transcription, DNA-dependent	DNA binding;sequence-specific DNA binding transcription factor activity	nucleus
Vv00s0184g00020	True	12.2273	20.0489	True	17.9078	False	import inner membrane translocase subunit Tim17/Tim22/Tim23 , Mitochondrial	protein transport	protein transporter activity	mitochondrial inner membrane;integral to membrane
Vv00s0184g00030	True	19.9423	23.801	False	41.3512	False	forkhead-associated domain-containing protein	-	protein binding	-
Vv00s0184g00040	True	0.57084	0.396572	False	9.3641	True	mini-chromosome maintenance protein MCM6	DNA-dependent DNA replication initiation	DNA binding;ATP binding;nucleoside-triphosphatase activity	nucleus
Vv00s0184g00050	True	22.396	6.94838	True	4.68748	True	B-cell receptor-associated protein 31	intracellular protein transport	-	endoplasmic reticulum;integral to membrane
Vv00s0184g00060	True	0.716089	0.321368	False	0.983279	False	pentatricopeptide (PPR) repeat-containing	-	binding	chloroplast
Vv00s0184g00070	True	0.371876	0.497961	False	0.350519	False	pyruvate kinase	-	-	-
Vv00s0184g00100	True	2.00639	0.857647	False	1.81841	False	pyruvate kinase	-	-	-
Vv00s0184g00110	True	0.29403	0	False	0.140747	False	Auxin-induced protein (AIR12)	-	monooxygenase activity	plasma membrane
Vv00s0184g00120	True	13.9302	2.43415	True	0.34808	True	TIR-NBS-LRR-TIR disease resistance protein	apoptosis;signal transduction;innate immune response	transmembrane receptor activity;protein binding;ATP binding;nucleoside-triphosphatase activity	intrinsic to membrane
Vv00s0184g00130	True	0	0	False	0	False	TIR-NBS-LRR-TIR disease resistance protein	-	-	-
Vv00s0184g00140	True	0.0776263	0	False	0	False	no hit	-	-	-
Vv00s0184g00160	True	0	0	False	0	False	no hit	-	-	-
Vv00s0184g00170	True	0.349576	0.402079	False	2.72073	False	no hit	-	-	-
Vv00s0184g00180	True	0.938316	0.487342	False	2.51786	False	CRR2 (CHLORORESPIRATORY REDUCTION 2)	-	binding	-
Vv00s0184g00190	True	3.05978	1.34829	False	2.47414	True	no hit	-	-	-
Vv00s0184g00200	True	5.02389	1.70256	False	4.92363	True	no hit	-	-	-
Vv00s0184g00210	True	10.3758	4.19435	False	6.9445	False	no hit	-	-	-
Vv00s0184g00220	True	6.70127	5.10401	False	5.77704	False	no hit	-	-	-
Vv00s0184g00230	True	12.8856	4.002	False	10.9966	False	no hit	-	-	-
Vv00s0186g00010	True	4.65955	4.08011	False	16.7869	True	hexaprenyldihydroxybenzoate methyltransferase	ubiquinone biosynthetic process	2-polyprenyl-6-methoxy-1,4-benzoquinone methyltransferase activity	-
Vv00s0186g00020	True	69.5784	114.894	True	52.8762	False	SUM2 (SMALL UBIQUITIN-LIKE MODIFIER 2)	phosphate metabolic process;protein sumoylation	magnesium ion binding;inorganic diphosphatase activity;protein binding;protein tag	nucleus;cytoplasm
Vv00s0186g00050	True	0	0	False	0	False	no hit	-	-	-
Vv00s0186g00070	True	0	0	False	0	False	no hit	-	-	-
Vv00s0186g00080	True	96.75	187.537	True	72.4581	False	SUM2 (SMALL UBIQUITIN-LIKE MODIFIER 2)	phosphate metabolic process;protein sumoylation	magnesium ion binding;inorganic diphosphatase activity;protein binding;protein tag	nucleus;cytoplasm
Vv00s0186g00090	True	4.14602	3.11329	False	5.72553	False	zinc finger (C3HC4-type RING finger)	-	protein binding;zinc ion binding	-
Vv00s0186g00100	True	0.104475	0.654896	False	0.186173	False	cell cycle checkpoint protein	DNA repair	damaged DNA binding;exodeoxyribonuclease III activity	nucleus
Vv00s0186g00110	True	0	0	False	0	False	PHO1-like protein	-	-	integral to membrane
Vv00s0187g00010	True	0.408634	0.89743	False	3.11367	True	no hit	metal ion transport	metal ion binding	-
Vv00s0187g00020	True	0.372317	0	False	0	False	no hit	metal ion transport	metal ion binding	-
Vv00s0187g00030	True	0.808198	0.515288	False	0.69008	False	lysine-ketoglutarate reductase	translation	structural constituent of ribosome	ribosome
Vv00s0187g00040	True	70.8669	32.9594	False	15.676	True	Cystatin	defense response	cysteine-type endopeptidase inhibitor activity;peptidase activity	extracellular region
Vv00s0187g00050	True	29.0949	8.60718	True	0.287002	True	no hit	-	-	-
Vv00s0187g00060	True	0.130187	0	False	0.0744273	False	no hit	-	cysteine-type endopeptidase inhibitor activity	-
Vv00s0187g00070	True	0	0	False	0	False	no hit	-	-	-
Vv00s0187g00080	True	0.127348	0.135604	False	0.479646	True	no hit	defense response	cysteine-type endopeptidase inhibitor activity	extracellular region
Vv00s0187g00090	True	5.33	0.481305	True	0.261274	True	no hit	defense response	cysteine-type endopeptidase inhibitor activity	extracellular region
Vv00s0187g00100	True	0	1.49585	False	1.88989	False	no hit	-	-	-
Vv00s0187g00110	True	39.1394	58.3141	False	124.973	True	Cystatin	defense response	cysteine-type endopeptidase inhibitor activity;peptidase activity	extracellular region
Vv00s0187g00120	True	0	0.55657	False	4.22036	True	Cystatin	defense response	cysteine-type endopeptidase inhibitor activity;peptidase activity	extracellular region
Vv00s0187g00130	True	36.533	12.1238	False	18.7948	False	TONOPLAST DICARBOXYLATE TRANSPORTER	sodium ion transport;transmembrane transport	transporter activity	membrane
Vv00s0187g00140	True	4.91986	0.837369	False	0.982115	False	Photosystem II 44 kDa reaction center psbC	photosynthetic electron transport chain;protein-chromophore linkage	chlorophyll binding	photosystem;integral to membrane
Vv00s0187g00150	True	31.0581	33.6571	False	91.8497	True	E3 ubiquitin-protein ligase HUWE1	protein modification process	protein binding;acid-amino acid ligase activity	intracellular
Vv00s0187g00160	True	1360.66	1955.56	True	60.8135	True	ripening-related protein	-	-	-
Vv00s0187g00170	True	37.9831	56.0619	True	101.311	True	partial optokinetic response b	-	-	mitochondrion;endoplasmic reticulum
Vv00s0187g00180	True	0.23116	0	False	0	False	no hit	-	-	-
Vv00s0187g00190	True	4.26192	3.22502	False	8.44528	False	SWIB complex BAF60b domain-containing protein	-	protein binding	-
Vv00s0187g00200	True	23.8283	19.2228	False	43.0412	False	Unknown protein	-	-	-
Vv00s0187g00210	True	1.86902	0.292101	False	13.7085	True	Rho GDP-dissociation inhibitor 2	-	Rho GDP-dissociation inhibitor activity	cytoplasm
Vv00s0187g00220	True	72.7798	104.86	True	191.399	False	partial optokinetic response b	-	-	mitochondrion;endoplasmic reticulum
Vv00s0187g00230	True	0.191019	0	False	0	False	no hit	-	-	-
Vv00s0187g00240	True	4.9281	3.01288	False	10.946	False	SWIB complex BAF60b domain-containing protein	-	protein binding	-
Vv00s0187g00250	True	0.964044	1.59903	False	3.45581	False	unknown	-	-	-
Vv00s0187g00260	True	0	0	False	0.875976	False	alcohol O-fatty-acyltransferase long-chain-	lipid biosynthetic process	long-chain-alcohol O-fatty-acyltransferase activity	integral to membrane
Vv00s0187g00270	True	11.3572	11.2429	False	39.8229	False	V-type H+-transporting ATPase subunit H	ATP hydrolysis coupled proton transport	hydrogen ion transmembrane transporter activity	proton-transporting V-type ATPase, V0 domain
Vv00s0187g00280	True	21.8626	29.7707	False	23.1653	False	Cellulase	carbohydrate metabolic process	mannan endo-1,4-beta-mannosidase activity;cation binding	extracellular region
Vv00s0187g00290	True	7.7239	8.20003	False	24.0377	False	no hit	apoptosis	protein binding	-
Vv00s0187g00300	True	16.8617	11.4289	False	18.9777	False	fumarylacetoacetase	aromatic amino acid family metabolic process	fumarylacetoacetase activity	-
Vv00s0187g00310	True	23.5973	28.1461	False	65.1392	False	V-type H+-transporting ATPase subunit H	ATP hydrolysis coupled proton transport	hydrogen ion transmembrane transporter activity	proton-transporting V-type ATPase, V0 domain
Vv00s0187g00320	True	21.4236	30.8586	True	22.7448	False	Cellulase	carbohydrate metabolic process	mannan endo-1,4-beta-mannosidase activity;cation binding	extracellular region
Vv00s0187g00330	True	2.95656	3.60765	False	12.4494	True	no hit	apoptosis	protein binding	-
Vv00s0187g00340	True	191.255	130.683	False	232.946	False	fumarylacetoacetase	aromatic amino acid family metabolic process	fumarylacetoacetase activity	-
Vv00s0187g00350	True	43.2816	51.7885	False	118.733	True	transcription initiation factor TFIIF alpha subunit	transcription initiation from RNA polymerase II promoter;positive regulation of transcription	DNA binding;RNA polymerase II transcription factor activity;translation initiation factor activity;catalytic activity;transcription activator activity	nucleus
Vv00s0187g00360	True	157.074	220.646	True	342.494	False	uclacyanin I	-	copper ion binding;electron carrier activity	anchored to membrane
Vv00s0187g00370	True	0.127289	0.338613	False	0.603601	False	Blue (type 1) copper domain	-	copper ion binding;electron carrier activity	anchored to membrane
Vv00s0187g00380	True	16.1138	38.4015	True	40.7764	False	Phosphatidate cytidylyltransferase	-	phosphatidate cytidylyltransferase activity	integral to membrane
Vv00s0188g00010	True	0	0	False	0.501831	False	protein phosphatase 2A 65 kDa regulatory subunit	-	-	-
Vv00s0188g00030	True	0.238847	22.0285	True	1.9037	False	copper-binding family protein	metal ion transport	metal ion binding	-
Vv00s0188g00040	True	0	0	False	0	False	no hit	intracellular protein transport	binding	endoplasmic reticulum;Golgi apparatus
Vv00s0188g00050	True	0.065627	0	False	0	False	aminopeptidase	proteolysis	metallopeptidase activity;zinc ion binding	-
Vv00s0188g00070	True	1.77403	1.17925	False	3.2853	False	phospholipid-transporting ATPase	ATP biosynthetic process	phospholipid-translocating ATPase activity;ATP binding;ATPase activity, coupled to transmembrane movement of ions, phosphorylative mechanism	membrane
Vv00s0188g00090	True	0	0	False	0.434278	False	dicarboxylate/tricarboxylate carrier (DTC)	transmembrane transport	binding	integral to membrane
Vv00s0188g00100	True	0.165261	0.112308	False	0.126608	False	Auxilin	-	-	-
Vv00s0188g00110	True	0.243409	0.422959	False	1.51792	False	glucose-inhibited division family A	-	-	-
Vv00s0188g00120	True	0.799385	0.478198	False	0	False	amino acid permease 2	-	-	-
Vv00s0188g00130	True	1.74673	0.178976	True	0.58552	True	amino acid permease 2	-	-	integral to membrane
Vv00s0188g00140	True	0.329333	0	False	0	False	amino acid permease 4	-	-	integral to membrane
Vv00s0188g00150	True	0.860258	1.46389	False	11.2558	False	auxilin	-	heat shock protein binding	-
Vv00s0188g00160	True	0	0	False	0	False	Calmodulin-binding protein	-	protein binding	-
Vv00s0188g00170	True	0.401195	0.843281	False	0.981832	False	small nuclear ribonucleoprotein D3	-	-	-
Vv00s0188g00180	True	1.88111	0.680795	False	0.626245	False	pleckstrin homology (PH) domain-containing	-	-	-
Vv00s0188g00190	True	1.66365	1.51532	False	3.7045	False	Auxilin	-	-	-
Vv00s0188g00200	True	1.48454	1.56646	False	4.72192	False	no hit	-	-	-
Vv00s0188g00210	True	1.61648	1.5847	False	2.38163	False	Auxilin	-	heat shock protein binding	-
Vv00s0188g00220	True	0	0	False	0	False	no hit	-	-	-
Vv00s0188g00230	True	0	0	False	0	False	no hit	-	-	-
Vv00s0189g00010	True	0.368071	0.0816844	False	0.0671844	False	Unknown protein	-	-	-
Vv00s0189g00020	True	107.31	136.823	False	298.791	True	wound-responsive protein	-	-	-
Vv00s0189g00030	True	11.2542	6.66762	False	26.6221	False	phospholipid-transporting ATPase	ATP biosynthetic process	ATP binding;ATPase activity, coupled to transmembrane movement of ions, phosphorylative mechanism	membrane
Vv00s0189g00040	True	0	0	False	0	False	no hit	-	-	-
Vv00s0189g00050	True	49.0651	110.971	True	2.4569	True	no hit	-	-	-
Vv00s0189g00060	True	0	0	False	0	False	gibberellin-regulated protein 4 (GASA4)	response to gibberellin stimulus	-	extracellular region
Vv00s0189g00070	True	0	0	False	0	False	gibberellin-regulated protein 4 (GASA4)	response to gibberellin stimulus	-	extracellular region
Vv00s0189g00080	True	36.0831	27.841	False	34.425	False	ADP-ribosylation factor	small GTPase mediated signal transduction;protein transport;vesicle-mediated transport	GTP binding	Golgi apparatus
Vv00s0189g00090	True	6.83452	4.82956	False	25.0307	False	no hit	-	-	-
Vv00s0189g00100	True	0.0934692	0.0944438	False	0.158916	False	no hit	-	-	-
Vv00s0189g00110	True	0	0	False	1.28391	False	CYP82C4	oxidation-reduction process	monooxygenase activity;electron carrier activity;heme binding	-
Vv00s0192g00010	True	0	0	False	0	False	no hit	-	-	-
Vv00s0192g00020	True	0.129668	0.447611	False	1.35102	False	ATP-dependent RNA helicase	-	-	-
Vv00s0192g00030	True	1.25678	0.884891	False	3.30315	False	TOR signalling pathway regulator TIP41	-	-	-
Vv00s0192g00040	True	0	0	False	0	False	no hit	-	-	-
Vv00s0192g00060	True	0	0	False	0	False	no hit	-	-	-
Vv00s0192g00070	True	0	0	False	0	False	no hit	-	-	-
Vv00s0192g00090	True	0	0	False	0	False	no hit	-	-	-
Vv00s0192g00100	True	0	0	False	0	False	no hit	-	nucleic acid binding;zinc ion binding	-
Vv00s0192g00120	True	0.308349	0.694644	False	2.51915	False	FtsH protease 4 ftsh4	-	-	-
Vv00s0192g00130	True	0.196471	0	False	0.199797	False	Ribosomal protein L8 (RPL8C) 60S	-	-	-
Vv00s0192g00140	True	1.69153	1.00888	False	0.862274	False	no hit	-	-	-
Vv00s0193g00010	True	0	0	False	0	False	no hit	-	-	-
Vv00s0193g00020	True	0	0	False	0	False	no hit	-	-	-
Vv00s0193g00030	True	0.698939	0.241655	False	1.94947	False	pentatricopeptide (PPR) repeat-containing protein	-	binding	chloroplast
Vv00s0193g00040	True	0	0	False	0	False	no hit	-	-	-
Vv00s0193g00050	True	0	0	False	0	False	Ankyrin repeat protein	-	-	-
Vv00s0193g00080	True	2.01815	0.33651	False	0.127833	False	Ankyrin	-	-	-
Vv00s0193g00090	True	0	0	False	0.200289	False	no hit	fatty acid biosynthetic process	acetyl-CoA carboxylase activity	acetyl-CoA carboxylase complex
Vv00s0193g00100	True	0	0	False	0	False	no hit	-	-	-
Vv00s0193g00110	True	3.74331	0.467858	True	0.314193	True	Ankyrin repeat protein	-	-	-
Vv00s0193g00140	True	0	0	False	0.283243	False	Pol polyprotein	-	nucleic acid binding;zinc ion binding	-
Vv00s0193g00150	True	0	0	False	0	False	Ankyrin	-	-	-
Vv00s0193g00160	True	3.32497	0.514715	True	0.371465	True	Ankyrin	-	-	-
Vv00s0193g00170	True	0.498681	0	False	0.090518	False	no hit	fatty acid biosynthetic process	acetyl-CoA carboxylase activity	acetyl-CoA carboxylase complex
Vv00s0194g00010	True	4.89051	1.29767	True	0.394979	True	phenylalanine-tRNA ligase	phenylalanyl-tRNA aminoacylation	tRNA binding;phenylalanine-tRNA ligase activity;ATP binding	cytoplasm
Vv00s0194g00020	True	28.8794	13.5569	False	4.18568	True	DNA-directed RNA polymerase II subunit D	transcription	nucleotide binding;DNA-directed RNA polymerase activity	-
Vv00s0194g00030	True	468.118	383.783	False	301.103	False	heat shock protein 81-4	protein folding;response to stress	ATP binding;unfolded protein binding	cytoplasm
Vv00s0194g00040	True	2.48253	2.00495	False	10.4696	False	no hit	-	-	-
Vv00s0194g00050	True	40.7656	24.4712	False	74.6667	False	Calcineurin B protein 3	-	-	-
Vv00s0194g00060	True	13.4446	12.0018	False	4.20258	True	no hit	-	-	-
Vv00s0194g00070	True	3.31961	2.1272	False	22.2293	True	CONSTANS-LIKE 10	-	protein binding;zinc ion binding	intracellular
Vv00s0194g00080	True	16.3558	0.397288	True	0.911745	True	phototropic-responsive NPH3	response to light stimulus	signal transducer activity;protein binding	plasma membrane
Vv00s0194g00090	True	10.419	7.33814	False	18.1127	False	forkhead-associated domain-containing protein	-	protein binding	-
Vv00s0194g00100	True	10.7115	6.68194	False	24.0672	False	no pollen (Osnop)	pollen maturation;transmembrane transport	transporter activity;protein binding;zinc ion binding	integral to membrane
Vv00s0194g00110	True	8.69276	9.01129	False	68.5694	True	4-nitrophenylphosphatase	metabolic process	4-nitrophenylphosphatase activity	-
Vv00s0194g00120	True	0.343983	0.153408	False	6.38181	False	serine acetyltransferase	cysteine biosynthetic process from serine	serine O-acetyltransferase activity	cytoplasm
Vv00s0194g00130	True	20.1209	18.5813	False	23.3723	False	transcriptional adaptor (ADA2b)PROPORZ1	regulation of transcription	DNA binding;protein binding;zinc ion binding;transferase activity	nucleus
Vv00s0194g00140	True	3.90834	1.5675	False	0.80104	True	Agenet domain-containing protein	-	DNA binding;RNA binding	-
Vv00s0194g00150	True	0.821766	0.442354	False	0.478147	False	Agenet domain-containing protein	-	DNA binding	-
Vv00s0194g00160	True	9.75672	0.609455	True	0.295614	True	Unknown protein	-	protein binding	-
Vv00s0194g00170	True	0	0	False	0	False	TPD1 (TAPETUM DETERMINANT 1	protein glycosylation	galactosyltransferase activity	membrane
Vv00s0194g00180	True	0.135474	0.457422	False	5.30763	True	Unknown protein	-	-	-
Vv00s0194g00190	True	1.89355	0.647044	False	0.635274	False	no hit	-	-	-
Vv00s0194g00200	True	5.9148	1.48961	True	1.66059	True	FAR1-RELATED SEQUENCE 10	-	nucleic acid binding;zinc ion binding	-
Vv00s0194g00210	True	0.675596	0.124401	False	0.204229	False	KCO1 (TWO PORE K CHANNEL)	potassium ion transport	potassium channel activity;calcium ion binding	integral to membrane
Vv00s0194g00220	True	1.24033	0	False	0.990008	False	unknown	-	-	-
Vv00s0194g00230	True	0.244377	0.52226	False	0.915035	False	no hit	proteolysis involved in cellular protein catabolic process	threonine-type endopeptidase activity	proteasome core complex
Vv00s0194g00240	True	0.117065	0.0216004	False	0.242698	False	no hit	proteolysis	cysteine-type peptidase activity	-
Vv00s0194g00250	True	8.97723	0.362493	True	1.17303	True	KCO1 (TWO PORE K CHANNEL)	potassium ion transport	potassium channel activity;calcium ion binding	integral to membrane
Vv00s0194g00260	True	4.40215	1.01569	True	23.4376	True	microtubule associated protein (MAP70-5)	cytoskeleton organization;plant-type cell wall biogenesis;xylem and phloem pattern formation	-	plasma membrane
Vv00s0194g00270	True	8.57542	4.61448	False	9.31702	False	RNA-binding protein P67, Chloroplast	-	binding	-
Vv00s0194g00280	True	2.41178	0.920387	True	2.35753	True	Cyclin D3_1	cell cycle;cell division	-	nucleus
Vv00s0194g00290	True	0.652522	1.86663	False	1.8409	False	4-hydroxy-3-methylbut-2-enyl diphosphate reductase	cell death;isopentenyl diphosphate biosynthetic process, mevalonate-independent pathway;oxidation-reduction process	-	integral to membrane
Vv00s0194g00300	True	5.00338	0	True	0.203351	True	proline-rich family protein	metal ion transport	metal ion binding	-
Vv00s0194g00310	True	2.75372	1.69128	False	2.67858	False	RNA-binding protein P67, Chloroplast	-	binding	-
Vv00s0194g00320	True	1.41748	1.69515	False	1.42266	False	no hit	cell death;isopentenyl diphosphate biosynthetic process, mevalonate-independent pathway;oxidation-reduction process	-	integral to membrane
Vv00s0194g00330	True	18.1304	0.235513	True	0	True	proline-rich family protein	metal ion transport	metal ion binding	-
Vv00s0194g00340	True	4.22983	0.578173	True	0	True	no hit	metal ion transport	metal ion binding	-
Vv00s0194g00350	True	0.666941	0.37165	False	0.687154	False	D1 protease	-	-	-
Vv00s0194g00360	True	2.23131	2.06731	False	14.8195	False	histone H2A.4 HTA12	nucleosome assembly	DNA binding	nucleosome;nucleus
Vv00s0194g00380	True	0	0	False	0	False	no hit	-	-	-
Vv00s0198g00010	True	0.251656	0.321441	False	2.61106	False	unknown	-	-	-
Vv00s0198g00020	True	1.18904	0.650133	False	2.7953	False	ATP binding	-	-	-
Vv00s0198g00030	True	0.449825	0.595391	False	2.55118	False	no hit	-	-	-
Vv00s0198g00040	True	0.428594	0.443946	False	5.09483	False	no hit	regulation of transcription, DNA-dependent	transcription cofactor activity;protein binding	-
Vv00s0198g00050	True	0	0	False	0	False	no hit	-	-	-
Vv00s0198g00060	True	2.7254	1.29354	False	1.4278	False	Ribosomal protein S7 30S	-	-	chloroplast
Vv00s0198g00090	True	0.179921	0.0448194	False	0.756926	False	CTV.22	regulation of transcription, DNA-dependent	transcription cofactor activity;protein binding	-
Vv00s0198g00100	True	0.708534	0.910305	False	0.766216	False	molecular chaperone DnaK	response to stress	ATP binding	-
Vv00s0198g00110	True	0	0	False	0	False	no hit	-	-	-
Vv00s0198g00120	True	0.36165	0.480618	False	6.94324	False	no hit	regulation of transcription, DNA-dependent	transcription cofactor activity;protein binding	-
Vv00s0198g00130	True	0.420637	0.536584	False	2.09104	False	no hit	-	-	-
Vv00s0198g00140	True	4.71222	1.31388	False	6.16902	False	no hit	-	-	-
Vv00s0198g00150	True	9.43642	7.7115	False	9.00666	False	no hit	-	-	-
Vv00s0198g00160	True	2.65939	2.37775	False	6.63948	False	AAA-type ATPase	-	-	-
Vv00s0198g00170	True	1.66728	1.68132	False	3.76173	False	AAA-type ATPase	-	ATP binding;nucleoside-triphosphatase activity	-
Vv00s0198g00180	True	0.874275	1.973	False	3.75356	True	no hit	-	-	-
Vv00s0199g00010	True	0	0	False	0	False	no hit	-	-	-
Vv00s0199g00020	True	4.94186	4.22082	False	6.41512	False	Thymidylate synthase	-	GTP binding	-
Vv00s0199g00030	True	4.7076	3.13942	False	8.34723	False	UBIQUITIN-SPECIFIC PROTEASE 16	ubiquitin-dependent protein catabolic process	ubiquitin thiolesterase activity;peptidase activity;zinc ion binding	-
Vv00s0199g00040	True	45.585	40.749	False	96.5715	True	no hit	-	-	-
Vv00s0199g00050	True	17.6063	13.7837	False	36.9674	False	2-oxoglutarate/malate carrier protein, Mitochondrial	-	-	-
Vv00s0199g00060	True	0.373101	0	False	1.29608	False	pleckstriny (PH) domain-containing protein	-	-	-
Vv00s0199g00070	True	3.46963	0.665139	True	4.52397	False	pleckstriny (PH) domain-containing protein	signal transduction	GTPase activator activity;protein binding	intracellular
Vv00s0199g00080	True	1.93739	0.564435	True	0.745638	True	Unknown protein	regulation of transcription, DNA-dependent;signal transduction	protein binding	plasma membrane
Vv00s0199g00090	True	0.617216	0.184246	False	0.275699	True	Unknown protein	-	-	-
Vv00s0199g00100	True	1.13918	0	False	0.248621	False	Unknown protein	-	-	-
Vv00s0199g00110	True	11.1304	6.59992	False	7.55864	True	threonine endopeptidase	-	-	chloroplast thylakoid membrane;chloroplast envelope;plastoglobule;integral to membrane
Vv00s0199g00120	True	3.65567	1.56894	True	0.234456	True	heat shock protein binding	-	electron carrier activity;FMN binding;heat shock protein binding	-
Vv00s0199g00130	True	28.7152	28.9177	False	61.3042	False	Cysteine desulfurase	cysteine metabolic process	pyridoxal phosphate binding;cysteine desulfurase activity	-
Vv00s0199g00140	True	5.83153	1.90825	True	3.99974	False	14-3-3 protein GF14 kappa (GRF8)	-	nucleic acid binding;zinc ion binding	-
Vv00s0199g00150	True	65.0808	30.9349	False	23.3975	True	threonine endopeptidase	-	-	chloroplast thylakoid membrane;chloroplast envelope;plastoglobule;integral to membrane
Vv00s0199g00160	True	6.41519	2.83518	False	0.390967	True	heat shock protein binding	-	electron carrier activity;FMN binding;heat shock protein binding	-
Vv00s0199g00170	True	30.6582	32.6166	False	66.8738	False	Cysteine desulfurase	cysteine metabolic process	pyridoxal phosphate binding;cysteine desulfurase activity	-
Vv00s0199g00190	True	27.6757	8.03403	True	16.5638	True	14-3-3 protein GF14 kappa (GRF8)	-	protein domain specific binding	nucleus;plasma membrane
Vv00s0199g00200	True	0	0	False	0	False	SWI1 (SWITCH1)	lipid metabolic process;male meiosis sister chromatid cohesion;female meiosis sister chromatid cohesion;reciprocal meiotic recombination;multicellular organismal development	phospholipase C activity	nucleus
Vv00s0199g00210	True	4.67682	0	True	0	True	cyclin delta-2 (CYCD2)	cell cycle;cell division	protein binding	nucleus
Vv00s0199g00220	True	3.13962	0.831829	True	2.32954	False	phosphofructokinase	glycolysis	6-phosphofructokinase activity;ATP binding	6-phosphofructokinase complex
Vv00s0199g00230	True	0.134403	0.045203	False	0.149928	False	unknown	-	-	-
Vv00s0199g00240	True	5.51917	0.925708	True	4.3875	False	pyrophosphate-fructose-6-phosphate 1-phosphotransferase	glycolysis	6-phosphofructokinase activity;ATP binding	6-phosphofructokinase complex
Vv00s0199g00250	True	0.795513	0.294822	False	0.716334	False	zinc finger homeobox 22	regulation of transcription, DNA-dependent	sequence-specific DNA binding transcription factor activity;sequence-specific DNA binding	nucleus
Vv00s0199g00260	True	14.05	8.32134	False	5.99563	True	GLABRA2 expression modulator	trichome differentiation;regulation of epidermal cell division;root hair cell differentiation;histone H3-K9 methylation	-	-
Vv00s0199g00270	True	0.448699	0.165102	False	1.03582	False	Unknown protein	-	hydrolase activity	-
Vv00s0199g00280	True	0	0	False	0	False	no hit	-	-	-
Vv00s0199g00290	True	0.282187	0.564486	False	0.291779	False	no hit	cell redox homeostasis	electron carrier activity;protein disulfide oxidoreductase activity	-
Vv00s0199g00300	True	50.2974	49.3983	False	42.2158	False	protein transport protein SFT1	protein transport;vesicle-mediated transport	receptor activity;protein binding	Golgi membrane;endoplasmic reticulum membrane;plasma membrane;integral to membrane
Vv00s0199g00310	True	39.5225	16.632	False	5.00104	True	no hit	-	-	-
Vv00s0201g00010	True	0	0	False	0	False	no hit	-	-	-
Vv00s0201g00020	True	0.035427	0.0529503	False	0.203497	False	pentatricopeptide repeat-containing protein	-	binding	chloroplast
Vv00s0201g00030	True	0	0	False	0	False	no hit	-	-	-
Vv00s0201g00060	True	1.02158	0.31024	False	6.09671	True	Unknown protein	-	-	-
Vv00s0201g00070	True	4.3484	3.76609	False	11.1339	True	HhH-GPD base excision DNA repair family protein	base-excision repair	catalytic activity	-
Vv00s0201g00080	True	0	0	False	0	False	no hit	-	-	-
Vv00s0201g00090	True	0	0	False	0	False	Annexin ANN4	response to heat;response to cold;response to water deprivation;response to salt stress	calcium ion binding;calcium-dependent phospholipid binding	-
Vv00s0202g00020	True	1.01867	0.514622	False	1.11644	False	no hit	-	-	-
Vv00s0202g00030	True	0.12865	0.195005	False	0.342957	False	Ankyrin repeat protein	-	-	-
Vv00s0202g00040	True	4.79426	0.661701	True	0.380254	True	Ankyrin repeat protein	-	-	-
Vv00s0202g00050	True	0.373642	0	False	0	False	unknown	-	-	-
Vv00s0202g00060	True	0.0738504	0.171159	False	0.47014	False	pentatricopeptide repeat-containing protein	-	binding	chloroplast
Vv00s0202g00070	True	0	0	False	0	False	no hit	-	-	-
Vv00s0202g00080	True	0	0	False	0	False	no hit	-	-	-
Vv00s0202g00090	True	0	0	False	0	False	no hit	-	-	-
Vv00s0203g00010	True	0.533822	0.387266	False	1.21833	False	no hit	-	-	-
Vv00s0203g00020	True	0.703299	82.541	True	5.82731	True	no hit	-	-	-
Vv00s0203g00030	True	0	0	False	0	False	no hit	-	-	-
Vv00s0203g00040	True	184.532	94.1848	False	20.8434	True	vesicle-associated membrane protein	-	structural molecule activity	-
Vv00s0203g00050	True	12.261	26.3918	True	9.88869	True	receptor-interacting protein	oxidation-reduction process	oxidoreductase activity	-
Vv00s0203g00060	True	2.61737	1.20004	False	3.09503	False	3'(2'),5'-bisphosphate nucleotidase	sulfur compound metabolic process	inositol-1,4-bisphosphate 1-phosphatase activity;3'(2'),5'-bisphosphate nucleotidase activity;metal ion binding	-
Vv00s0203g00070	True	1.65738	0.196889	True	0.262197	True	myb domain protein 102	response to salt stress;response to abscisic acid stimulus;regulation of transcription	DNA binding	nucleus
Vv00s0203g00080	True	0.252261	0	False	0	False	MOTHER of FT (MFT)	-	-	cytoplasm
Vv00s0203g00090	True	0	0	False	0	False	Equilibrative nucleoside transporter ENT3	transport	nucleoside transmembrane transporter activity	membrane
Vv00s0203g00100	True	12.7016	13.275	False	78.1464	True	aarF domain-containing kinase ABC1	protein phosphorylation	protein kinase activity;ATP binding	-
Vv00s0203g00110	True	3.07657	1.3182	False	1.7144	True	jumonji (jmjC)	-	DNA binding;protein binding;zinc ion binding	-
Vv00s0203g00120	True	3.79873	1.23611	False	1.15259	True	jumonji (jmjC)	-	protein binding	-
Vv00s0203g00130	True	0.218908	0	False	0.220333	False	Equilibrative nucleoside transporter ENT3	transport	nucleic acid binding;ribonuclease H activity;nucleoside transmembrane transporter activity	membrane
Vv00s0203g00140	True	125.8	50.4017	False	29.8139	True	octicosapeptide/Phox/Bem1p (PB1) domain-containing protein	-	protein binding	-
Vv00s0203g00150	True	88.6523	38.011	False	23.111	True	octicosapeptide/Phox/Bem1p (PB1) domain-containing protein	-	-	-
Vv00s0203g00160	True	13.0125	0.217334	True	0.211169	True	Cyclin D-type	cell cycle;cell division	protein binding	nucleus
Vv00s0203g00170	True	0.176924	0.153103	False	0.116597	False	myb domain protein 92	regulation of transcription	DNA binding	nucleus
Vv00s0203g00180	True	7.49728	12.6658	True	24.6396	True	Unknown protein	-	-	-
Vv00s0203g00190	True	63.2236	52.7898	False	117.789	False	nitric oxide synthase interacting protein	-	protein binding;zinc ion binding	-
Vv00s0203g00200	True	97.1853	122.78	False	322.246	True	universal stress protein (USP) family protein	response to stress	-	-
Vv00s0203g00210	True	2.42356	19.2983	True	71.4243	True	zinc finger (B-box type)	-	zinc ion binding	intracellular
Vv00s0203g00220	True	0.108846	0.789129	False	1.859	True	S-locus lectin protein kinase	recognition of pollen	sugar binding	-
Vv00s0204g00010	True	1.09049	0.640812	False	2.54484	False	no hit	-	-	-
Vv00s0204g00020	True	3.2698	1.10369	False	3.3313	False	transcription factor	-	DNA binding	-
Vv00s0204g00030	True	0	0	False	0	False	CATIONIC AMINO ACID TRANSPORTER 6	amino acid transport;transmembrane transport	amino acid transmembrane transporter activity	integral to membrane
Vv00s0204g00040	True	16.2434	8.6148	False	4.55485	True	Unknown protein	allantoin catabolic process;regulation of transcription	ureidoglycine aminohydrolase activity	-
Vv00s0204g00070	True	28.0637	17.8897	False	8.59342	True	Unknown protein	-	-	-
Vv00s0204g00080	True	5.88743	1.57518	True	3.20714	True	tRNA/rRNA methyltransferase (SpoU)	-	-	-
Vv00s0204g00110	True	6.54694	2.20131	True	6.12831	False	tRNA/rRNA methyltransferase (SpoU)	RNA processing	RNA binding;RNA methyltransferase activity	-
Vv00s0204g00120	True	0.211586	0.50917	False	2.33594	True	Subtilisin-like serine protease 3	proteolysis	serine-type endopeptidase activity	cell wall;membrane
Vv00s0204g00130	True	0.694174	0	True	0.966091	False	unknown	-	-	-
Vv00s0204g00150	True	0	0	False	0	False	Glutamate dehydrogenase 2	cellular amino acid metabolic process;oxidation-reduction process	glutamate dehydrogenase activity;glutamate dehydrogenase [NAD(P)+] activity;binding	-
Vv00s0204g00160	True	0.139982	0	False	0	False	Glutamate dehydrogenase 2	cellular amino acid metabolic process;oxidation-reduction process	binding;oxidoreductase activity	-
Vv00s0204g00170	True	108.234	109.771	False	19.0984	True	lil3 protein	regulation of transcription, DNA-dependent	sequence-specific DNA binding transcription factor activity;sequence-specific DNA binding	nucleus;chloroplast thylakoid membrane
Vv00s0204g00180	True	0	0	False	0	False	ankyrin repeat	-	-	-
Vv00s0204g00210	True	0.0537208	0	False	0.160386	False	ankyrin repeat protein family	-	protein binding	-
Vv00s0204g00220	True	25.1841	16.388	False	25.6702	False	ATP-dependent Clp protease proteolytic subunit (ClpP4)	proteolysis	serine-type endopeptidase activity;ATP binding	chloroplastic endopeptidase Clp complex;chloroplast envelope
Vv00s0204g00230	True	0	0	False	0	False	no hit	-	-	-
Vv00s0207g00010	True	65.3857	11.1534	True	3.93795	True	anthranilate N-benzoyltransferase protein 1	-	acyltransferase activity	-
Vv00s0207g00020	True	5.7139	10.6077	False	39.2287	False	Unknown protein	-	-	-
Vv00s0207g00030	True	3.14858	0.92831	False	3.49805	False	no hit	-	-	-
Vv00s0207g00040	True	1.24094	0.541969	False	5.7394	False	no hit	-	-	-
Vv00s0207g00050	True	1.24039	1.36562	False	12.8422	True	no hit	-	-	-
Vv00s0207g00060	True	9.02383	15.5994	True	46.3096	True	Unknown protein	-	-	-
Vv00s0207g00070	True	1.12971	0.315521	True	1.55287	False	HAD-superfamily hydrolase, subfamily IIA	-	-	-
Vv00s0207g00080	True	8.73042	4.296	False	2.81571	True	UDP-GALACTOSE TRANSPORTER 6	nucleotide-sugar transport	nucleotide-sugar transmembrane transporter activity;sugar:hydrogen symporter activity	Golgi membrane;integral to membrane
Vv00s0207g00090	True	40.5294	52.598	False	154.206	True	RING zinc finger ARIADNE protein ARI5	-	nucleic acid binding;protein binding;zinc ion binding;ligase activity	intracellular
Vv00s0207g00100	True	8.38815	8.37882	False	15.294	False	Metallophosphoesterase	-	hydrolase activity	-
Vv00s0207g00110	True	6.55357	1.07593	True	1.01443	True	Antigen receptor	-	receptor activity	chloroplast
Vv00s0207g00120	True	1.49032	0.113105	True	0.142776	True	ternary complex factor MIP1	-	-	chloroplast
Vv00s0207g00130	True	4.80491	0	True	0.349908	True	sts14 gene	defense response;response to biotic stimulus	-	extracellular region
Vv00s0207g00140	True	1.69927	0.192872	False	0.238185	False	allergen V5/Tpx-1	-	protein binding	nucleolus
Vv00s0207g00150	True	2.85089	0.0903782	True	0	True	ternary complex factor MIP1	regulation of transcription	-	vacuole;chloroplast
Vv00s0207g00160	True	1.16194	0	False	0	False	allergen V5/Tpx-1	defense response;response to biotic stimulus	-	extracellular region
Vv00s0207g00170	True	0.560541	0.882353	False	0.64915	True	allergen V5/Tpx-1	defense response;response to biotic stimulus	-	extracellular region
Vv00s0207g00180	True	2.55654	0.197921	False	0.0646676	True	Unknown protein	-	protein binding	nucleolus
Vv00s0207g00190	True	0.933375	2.30818	True	1.07352	False	pentatricopeptide (PPR) repeat-containing protein	-	binding	-
Vv00s0207g00200	True	4.12568	4.93881	False	5.42426	False	integral membrane protein, putative	-	-	integral to membrane
Vv00s0207g00210	True	341.214	53.0196	True	4.43309	True	photosystem II PsbO protein	photosystem II stabilization	calcium ion binding	chloroplast thylakoid membrane;oxygen evolving complex;extrinsic to membrane
Vv00s0207g00220	True	21.1138	16.4355	False	13.0197	False	cold acclimation protein	cold acclimation;response to abscisic acid stimulus;cellular response to water deprivation;cellular response to cold	-	chloroplast thylakoid membrane;integral to chloroplast inner membrane
Vv00s0207g00230	True	23.7778	3.20092	True	0.922951	True	phototropic-responsive NPH3	response to light stimulus	signal transducer activity;protein binding	-
Vv00s0207g00240	True	49.2057	28.8655	False	69.8482	False	tetratricopeptide repeat (TPR)-containing	-	protein binding	-
Vv00s0207g00250	True	17.7668	5.27697	True	2.02333	True	no hit	pteridine-containing compound metabolic process	-	chloroplast thylakoid membrane
Vv00s0207g00260	True	6.10711	1.92812	False	2.4682	False	no hit	-	-	chloroplast thylakoid membrane
Vv00s0207g00270	True	19.8449	8.14969	False	17.3245	False	thioredoxin family	cell redox homeostasis	-	-
Vv00s0207g00280	True	11.1645	36.1318	True	42.4175	True	WAK receptor protein kinase	protein phosphorylation	protein serine/threonine kinase activity;receptor activity;calcium ion binding;ATP binding	integral to membrane
Vv00s0207g00290	True	0	0	False	0	False	no hit	-	-	-
Vv00s0207g00300	True	0.757396	1.89174	False	2.47841	False	no hit	-	-	-
Vv00s0208g00020	True	5.09992	2.84242	False	12.2438	False	COP9 signalosome complex subunit 4	translation	structural constituent of ribosome	ribosome
Vv00s0208g00030	True	4.8331	2.33119	False	5.45952	False	calmodulin binding protein	-	binding	-
Vv00s0208g00040	True	0	0	False	0.203001	False	Polyprotein	RNA-dependent DNA replication;proteolysis	RNA binding;RNA-directed DNA polymerase activity;aspartic-type endopeptidase activity;zinc ion binding	-
Vv00s0208g00050	True	1.30125	0.910619	False	1.46583	False	multidrug resistance-associated protein 3	-	ATP binding;ATPase activity	-
Vv00s0208g00060	True	0	0	False	0	False	no hit	-	-	-
Vv00s0208g00070	True	0	0	False	0	False	no hit	-	-	-
Vv00s0208g00080	True	0	0	False	0	False	Oxidosqualene Cyclase	-	-	-
Vv00s0208g00090	True	0	0	False	0	False	unknown	-	-	-
Vv00s0208g00100	True	0.848679	0.570262	False	0.442948	False	unknown	-	-	-
Vv00s0208g00110	True	0	0	False	0	False	no hit	-	-	-
Vv00s0208g00120	True	0	0	False	0	False	no hit	-	-	-
Vv00s0208g00130	True	0.326156	0.374389	False	1.44345	False	CBL-interacting protein kinase 23	-	-	-
Vv00s0211g00010	True	12.2408	3.98806	True	7.99811	False	endoribonuclease E-like protein	oxidation-reduction process	oxidoreductase activity, acting on NADH or NADPH, quinone or similar compound as acceptor	chloroplast thylakoid membrane;chloroplast envelope
Vv00s0211g00020	True	0	0	False	0	False	ABC transporter G member 29	-	ATP binding;ATPase activity	membrane
Vv00s0211g00030	True	5.28986	3.60612	False	4.63013	False	symbiosis receptor kinase	protein phosphorylation	protein serine/threonine kinase activity;receptor activity;protein binding;ATP binding	integral to membrane
Vv00s0211g00040	True	2.93	2.75417	False	3.01979	False	nodulation receptor kinase	protein phosphorylation	protein serine/threonine kinase activity;ATP binding	-
Vv00s0211g00050	True	19.9035	27.4627	True	6.5806	True	Protein BRICK1 (AtBRK1)	trichome morphogenesis;actin nucleation	identical protein binding	cytoskeleton;SCAR complex
Vv00s0211g00060	True	32.3304	16.2671	False	32.379	False	metalloendopeptidase	DNA methylation;proteolysis	DNA binding;metalloendopeptidase activity;zinc ion binding	-
Vv00s0211g00070	True	1.10637	0.41233	False	0.187449	True	glycine hydroxymethyltransferase	glycine metabolic process;L-serine metabolic process;one-carbon metabolic process	glycine hydroxymethyltransferase activity;methyltransferase activity;pyridoxal phosphate binding	mitochondrion
Vv00s0211g00080	True	1.34895	0.717676	False	0.935594	True	Serine hydroxymethyltransferase 2	glycine metabolic process;L-serine metabolic process;one-carbon metabolic process	glycine hydroxymethyltransferase activity;methyltransferase activity;pyridoxal phosphate binding	-
Vv00s0211g00090	True	0.665417	0.279343	False	0.308766	False	Serine hydroxymethyltransferase 2	glycine metabolic process;L-serine metabolic process;one-carbon metabolic process	glycine hydroxymethyltransferase activity;methyltransferase activity;pyridoxal phosphate binding	mitochondrion
Vv00s0211g00100	True	1.40094	0.473258	False	0.157269	False	glycine hydroxymethyltransferase	glycine metabolic process;L-serine metabolic process;one-carbon metabolic process	glycine hydroxymethyltransferase activity;methyltransferase activity;pyridoxal phosphate binding	mitochondrion
Vv00s0211g00110	True	0	0	False	0	False	MADS-box AGAMOUS-LIKE 17	regulation of transcription, DNA-dependent	sequence-specific DNA binding transcription factor activity;sequence-specific DNA binding	nucleus
Vv00s0211g00120	True	23.5361	8.68225	False	2.7941	True	Glycine hydroxymethyltransferase	glycine metabolic process;L-serine metabolic process;one-carbon metabolic process	glycine hydroxymethyltransferase activity;methyltransferase activity;pyridoxal phosphate binding	mitochondrion
Vv00s0211g00130	True	10.846	0	True	0.15787	True	no hit	-	-	-
Vv00s0211g00140	True	0.510758	0	False	0.158362	False	MADS-box AGAMOUS-LIKE 21	regulation of transcription, DNA-dependent	sequence-specific DNA binding transcription factor activity;sequence-specific DNA binding	nucleus
Vv00s0211g00150	True	0	0	False	0.479104	False	MADS-box AGAMOUS-LIKE 21	regulation of transcription, DNA-dependent	sequence-specific DNA binding transcription factor activity;sequence-specific DNA binding	nucleus
Vv00s0211g00160	True	14.8797	4.67705	True	1.71025	True	Serine hydroxymethyltransferase 1	glycine metabolic process;L-serine metabolic process;one-carbon metabolic process	glycine hydroxymethyltransferase activity;methyltransferase activity;pyridoxal phosphate binding	mitochondrion
Vv00s0211g00170	True	19.7748	0	True	0.160411	True	no hit	-	-	-
Vv00s0211g00180	True	0.228479	0	False	0.284456	False	MADS-box AGAMOUS-LIKE 21	regulation of transcription, DNA-dependent	sequence-specific DNA binding transcription factor activity;protein binding;sequence-specific DNA binding	nucleus
Vv00s0211g00190	True	0	0	False	0	False	lectin protein kinase	-	mannose binding;metal ion binding	-
Vv00s0213g00010	True	0.165573	0.124675	False	0.639344	False	AAA-type ATPase family	-	-	-
Vv00s0213g00020	True	0.540219	0.568468	False	1.37582	False	AAA-type ATPase	-	ATP binding;nucleoside-triphosphatase activity	-
Vv00s0213g00040	True	0.508182	0.835216	False	0.597855	False	AAA-type ATPase	-	-	-
Vv00s0213g00050	True	0.205918	0.392396	False	1.37847	False	AAA-type ATPase	-	-	-
Vv00s0213g00070	True	0	0	False	0	False	no hit	-	-	-
Vv00s0213g00080	True	0	0	False	0	False	no hit	-	-	-
Vv00s0213g00090	True	0.281338	0	False	1.06377	False	CTV.22	regulation of transcription, DNA-dependent	transcription cofactor activity;protein binding	-
Vv00s0213g00100	True	0.232952	0.451761	False	2.16308	False	no hit	-	-	-
Vv00s0213g00110	True	0	0	False	0	False	no hit	-	-	-
Vv00s0214g00010	True	1.37448	0.890281	False	4.69335	False	DnaJ homolog, subfamily C, member 13	-	-	-
Vv00s0214g00020	True	0.609592	0.399841	False	0	True	WD40-repeat protein	-	protein binding	-
Vv00s0214g00030	True	0	0	False	0	False	no hit	-	-	-
Vv00s0214g00040	True	2.22098	2.14692	False	0.533549	True	Lectin PHLOEM PROTEIN 2-LIKE B1 PP2-B1	-	protein binding;sugar binding	nucleus
Vv00s0214g00050	True	0	0	False	0	False	no hit	-	-	-
Vv00s0214g00060	True	15.3653	11.6386	False	16.7317	False	F-box protein PP2-B2	protein phosphorylation	protein serine/threonine kinase activity;ATP binding;sugar binding	nucleus
Vv00s0214g00070	True	0	0	False	0	False	ABC transporter C member 9	-	-	-
Vv00s0214g00080	True	0.406502	1.34074	False	4.01367	False	WD-40 repeat family protein / beige-related	-	-	-
Vv00s0214g00090	True	0.997855	18.0366	True	29.7279	True	F-box protein PP2-B10 (Protein PHLOEM PROTEIN 2-LIKE B10)	-	protein binding;sugar binding	nucleus
Vv00s0214g00110	True	0	0	False	0	False	no hit	-	-	-
Vv00s0214g00120	True	2.11868	0.651731	False	2.25811	False	F-box family protein	-	-	-
Vv00s0214g00130	True	32.1648	14.044	False	3.47455	True	F-box family protein	-	protein binding;sugar binding	nucleus
Vv00s0214g00150	True	6.52218	15.9568	True	9.64564	False	F-box protein PP2-B1 (Protein PHLOEM PROTEIN 2-LIKE B1)	-	protein binding;sugar binding	nucleus
Vv00s0214g00160	True	12.0255	6.11962	False	10.6562	False	Lectin, phloem-specific	-	protein binding;sugar binding	nucleus
Vv00s0214g00170	True	5.31322	7.02894	False	7.21774	False	ACTIN-RELATED PROTEIN 7	-	protein binding;ATP binding	cytoplasm;cytoskeleton
Vv00s0215g00010	True	0.0554545	0	False	0.0913334	False	lateral organ boundaries DOMAIN 6	-	-	membrane
Vv00s0215g00020	True	4.89223	3.54312	False	6.04486	False	Protease Do-like 10	proteolysis;oxidation-reduction process	serine-type endopeptidase activity;protein binding;2-alkenal reductase activity	mitochondrion
Vv00s0215g00030	True	25.0151	20.8829	False	104.012	True	autophagy 4a (APG4a)	autophagy;protein transport	cysteine-type peptidase activity	cytoplasm
Vv00s0215g00040	True	30.7468	25.8062	False	120.371	True	proteasome 26S regulatory subunit (RPN2)	regulation of protein catabolic process	binding;enzyme regulator activity	proteasome complex
Vv00s0215g00050	True	29.9496	27.8976	False	124.818	True	proteasome 26S regulatory subunit (RPN2)	-	binding	proteasome complex
Vv00s0215g00070	True	18.9922	10.236	False	16.188	False	ADP-ribosylation factor	intracellular protein transport;small GTPase mediated signal transduction;vesicle-mediated transport	GTP binding	Golgi apparatus
Vv00s0215g00080	True	0	0	False	1.57459	False	no hit	-	-	-
Vv00s0215g00090	True	24.2341	15.2813	False	26.8935	False	Unknown protein	-	-	-
Vv00s0215g00100	True	1.93001	0.438475	False	1.2249	False	RHO-RELATED PROTEIN FROM PLANTS 2	-	-	-
Vv00s0215g00110	True	38.7863	28.2854	False	26.431	False	sphingosine kinase	activation of protein kinase C activity by G-protein coupled receptor protein signaling pathway	diacylglycerol kinase activity	-
Vv00s0216g00010	True	0.72099	1.50792	False	0	False	unknown	-	-	-
Vv00s0216g00020	True	91.7787	38.3335	False	26.3596	True	glycosyl transferase family 8 protein	cellular cell wall organization	transferase activity, transferring glycosyl groups	Golgi membrane;integral to membrane
Vv00s0216g00030	True	77.2369	48.87	False	94.7461	False	nuclear transport factor 2 (NTF2)	transport	nucleotide binding;nucleic acid binding	intracellular
Vv00s0216g00040	True	28.1582	51.8679	True	81.1062	False	ER lumen protein retaining receptor	protein retention in ER lumen;protein transport	receptor activity;ER retention sequence binding	endoplasmic reticulum;integral to membrane
Vv00s0216g00050	True	0	0	False	0	False	no hit	-	-	-
Vv00s0216g00060	True	0.555319	1.90653	True	12.5012	True	nuclear transport factor 2 (NTF2)	-	-	-
Vv00s0216g00070	True	4.02971	4.03145	False	1.51925	True	unknown	-	catalytic activity	-
Vv00s0218g00010	True	9.69781	1.19066	True	1.41008	True	Cinnamyl alcohol dehydrogenase	lignin biosynthetic process;oxidation-reduction process	zinc ion binding;cinnamyl-alcohol dehydrogenase activity;mannitol dehydrogenase activity;cofactor binding	-
Vv00s0218g00030	True	5.32559	5.80572	False	8.87786	False	ELO1 (ELONGATA 1)	regulation of transcription from RNA polymerase II promoter	-	Elongator holoenzyme complex
Vv00s0218g00040	True	0	0	False	0	False	Dof zinc finger protein DOF4.7	regulation of transcription	DNA binding;zinc ion binding	-
Vv00s0218g00050	True	5.61718	2.56486	False	1.44106	True	kinesin motor protein	microtubule-based movement	microtubule motor activity;ATP binding	microtubule
Vv00s0218g00060	True	4.36161	1.6251	False	5.28714	False	Methylmalonate semi-aldehyde dehydrogenase	-	-	-
Vv00s0218g00070	True	10.1023	7.85812	False	15.3467	False	Methylmalonate semi-aldehyde dehydrogenase	RNA processing;valine metabolic process;oxidation-reduction process	RNA binding;methylmalonate-semialdehyde dehydrogenase (acylating) activity;RNA methyltransferase activity	-
Vv00s0218g00080	True	5.76612	3.60062	False	1.35945	True	exostosin family protein	-	-	-
Vv00s0218g00090	True	17.0442	8.452	False	2.7266	True	exostosin family protein	cellular cell wall organization	glucuronosyl-N-acetylglucosaminyl-proteoglycan 4-alpha-N-acetylglucosaminyltransferase activity	Golgi membrane;integral to membrane
Vv00s0218g00100	True	0.192289	0.0752154	False	0	False	metal transporter Nramp6	iron ion transport;manganese ion transport	transporter activity	plasma membrane;integral to membrane
Vv00s0218g00110	True	12.8868	1.81977	True	0.818163	True	1-deoxy-D-xylulose-5-phosphate synthase, chloroplast precursor	thiamine biosynthetic process;terpenoid biosynthetic process	1-deoxy-D-xylulose-5-phosphate synthase activity;oxidoreductase activity, acting on the aldehyde or oxo group of donors, disulfide as acceptor	-
Vv00s0218g00120	True	0.779517	0.651035	False	1.30911	False	pentatricopeptide (PPR) repeat-containing protein	-	binding	-
Vv00s0218g00130	True	1.24611	0	True	0	True	anthocyanidine rhamnosyl-transferase	metabolic process	anthocyanidin 3-O-glucosyltransferase activity	-
Vv00s0218g00140	True	1.39684	0	True	0.0210958	True	anthocyanidine rhamnosyl-transferase	metabolic process	anthocyanidin 3-O-glucosyltransferase activity	-
Vv00s0218g00150	True	6.49061	1.14502	True	4.73057	True	UDP-rhamnose/rhamnosyltransferase	metabolic process	anthocyanidin 3-O-glucosyltransferase activity	-
Vv00s0218g00160	True	0.574119	0.0650317	False	0.916309	False	UDP-rhamnose:rhamnosyltransferase	metabolic process	anthocyanidin 3-O-glucosyltransferase activity	-
Vv00s0218g00170	True	12.7939	4.5357	True	11.8404	False	UDP-rhamnose/rhamnosyltransferase	metabolic process	anthocyanidin 3-O-glucosyltransferase activity	-
Vv00s0218g00180	True	0	0	False	0	False	geranylgeranyl transferase type-2 beta subunit.	-	transferase activity	-
Vv00s0218g00190	True	5.59516	1.40177	False	6.18187	False	UDP-rhamnose:rhamnosyltransferase	metabolic process	anthocyanidin 3-O-glucosyltransferase activity	-
Vv00s0218g00200	True	3.14351	1.98186	False	5.60434	False	UDP-glucuronosyl/UDP-glucosyltransferase	metabolic process	transferase activity, transferring hexosyl groups	-
Vv00s0218g00210	True	0.76821	1.21169	False	3.36385	False	Folate-biopterin transporter	-	-	-
Vv00s0218g00220	True	5.71275	0.959324	True	0.12866	True	UDP-glucoronosyl/UDP-glucosyl transferase	metabolic process	transferase activity, transferring hexosyl groups	-
Vv00s0220g00010	True	19.7362	13.1122	False	18.9711	False	RNA recognition motif (RRM)-containing protein	-	nucleotide binding;nucleic acid binding	-
Vv00s0220g00020	True	11.9254	7.39815	False	17.4048	False	pentatricopeptide (PPR) repeat-containing protein	double-strand break repair via nonhomologous end joining	DNA binding;ATP-dependent DNA helicase activity	nucleus
Vv00s0220g00030	True	67.6801	44.5455	False	56.0939	False	small nuclear ribonucleoprotein F	mRNA processing;RNA splicing	RNA binding	nucleus;ribonucleoprotein complex
Vv00s0220g00040	True	1.67879	1.68546	False	3.01796	False	no hit	-	-	-
Vv00s0220g00050	True	1.1791	1.21343	False	4.35444	False	unknown	-	-	-
Vv00s0220g00060	True	2.46896	1.19672	False	1.98286	False	pentatricopeptide (PPR) repeat-containing protein	-	binding	mitochondrion
Vv00s0220g00070	True	39.5825	140.693	True	31.4427	False	latex cyanogenic beta glucosidase	cellulose catabolic process	cation binding;prunasin beta-glucosidase activity	-
Vv00s0220g00080	True	24.2787	21.3568	False	126.82	True	Rad21/Rec8	-	protein binding	nuclear chromosome
Vv00s0220g00090	True	15.5163	10.2001	False	20.2421	False	leucine zipper-EF-hand containing transmembrane protein 1	-	calcium ion binding	integral to membrane
Vv00s0220g00100	True	9.33382	6.60567	False	12.3934	False	leucine zipper-EF-hand containing transmembrane protein 1	-	-	-
Vv00s0220g00110	True	4.11309	0.356855	True	0.137611	True	acetolactate synthase small subunit	branched chain family amino acid biosynthetic process	acetolactate synthase activity;amino acid binding	-
Vv00s0220g00120	True	68.441	38.1369	False	37.7298	True	Protein kinase	protein phosphorylation	protein serine/threonine kinase activity;receptor activity;protein binding;ATP binding	plasma membrane;integral to membrane
Vv00s0220g00130	True	18.6082	18.5152	False	23.6936	False	allyl alcohol dehydrogenase	oxidation-reduction process	zinc ion binding;2-alkenal reductase activity	-
Vv00s0220g00140	True	0	0	False	0	False	Polygalacturonase GH28	carbohydrate metabolic process;cellular cell wall organization	polygalacturonase activity;galacturan 1,4-alpha-galacturonidase activity	extracellular region;cell wall
Vv00s0220g00150	True	0.110651	0.266707	False	0.770357	False	Polygalacturonase GH28	carbohydrate metabolic process;cellular cell wall organization	polygalacturonase activity;galacturan 1,4-alpha-galacturonidase activity	extracellular region;cell wall
Vv00s0220g00160	True	23.2133	18.7454	False	64.3905	True	inositol polyphosphate 5-phosphatase, type II	-	phosphatidylinositol-4,5-bisphosphate 5-phosphatase activity;metal ion binding	-
Vv00s0220g00170	True	9.82747	8.85739	False	31.7261	True	inositol polyphosphate 5-phosphatase, type II	-	-	-
Vv00s0220g00180	True	15.6129	1.97837	True	1.0617	True	glycosyl hydrolase family 20 protein	carbohydrate metabolic process	beta-N-acetylhexosaminidase activity;cation binding	-
Vv00s0222g00010	True	0.339183	0.352499	False	0.346436	False	no hit	-	-	-
Vv00s0222g00020	True	0.121898	1.15619	False	0.424575	False	no hit	-	-	-
Vv00s0222g00030	True	1.25428	0.189348	False	1.4131	False	no hit	-	-	-
Vv00s0222g00040	True	0	0	False	0	False	disease resistance protein (CC-NBS-LRR class)	apoptosis	ATP binding	-
Vv00s0222g00070	True	0	0	False	0	False	no hit	-	-	-
Vv00s0222g00080	True	0.408924	0.260779	False	0.0918958	False	CC-NBS-LRR class	apoptosis;defense response	protein binding;ATP binding	-
Vv00s0222g00090	True	0.535612	1.16212	False	0.412335	False	no hit	-	-	-
Vv00s0222g00100	True	1.1532	0.678713	False	3.46418	False	CC-NBS-LRR class	apoptosis;defense response	protein binding;ATP binding	-
Vv00s0222g00120	True	0	0	False	0	False	disease resistance protein (CC-NBS-LRR class)	apoptosis	protein binding;ATP binding	-
Vv00s0222g00130	True	0	0	False	0	False	disease resistance protein (CC-NBS-LRR class)	-	protein binding	-
Vv00s0225g00010	True	32.4694	124.319	True	289.12	True	Unknown protein	-	protein binding	-
Vv00s0225g00020	True	388.51	270.786	False	530.721	False	Ribosomal protein L27A (RPL27aC) 60S	translation	structural constituent of ribosome	ribosome
Vv00s0225g00030	True	0.137569	0.321179	False	1.12179	False	no hit	-	-	mitochondrion
Vv00s0225g00040	True	0	0	False	0.687398	False	no hit	-	-	-
Vv00s0225g00050	True	0.111051	0.155987	False	6.06474	False	MATE efflux family protein	drug transmembrane transport	drug transmembrane transporter activity;antiporter activity	membrane
Vv00s0225g00060	True	0.237289	0.997995	True	0	True	MATE efflux family protein	drug transmembrane transport	drug transmembrane transporter activity;antiporter activity	membrane
Vv00s0225g00070	True	7.77653	0.305284	True	0	True	MATE efflux family protein	drug transmembrane transport	drug transmembrane transporter activity;antiporter activity	membrane
Vv00s0225g00080	True	2.16861	0.184366	True	0	True	MATE efflux family protein	drug transmembrane transport	drug transmembrane transporter activity;antiporter activity	membrane
Vv00s0225g00090	True	9.8392	7.73727	False	2.77807	True	copper amine oxidase	amine metabolic process;oxidation-reduction process	copper ion binding;primary amine oxidase activity;quinone binding	-
Vv00s0225g00100	True	1.69176	1.05991	False	2.61617	False	Armadillo	-	protein binding	-
Vv00s0225g00110	True	18.2069	13.9751	False	34.71	False	Sel1 domain protein repeat-containing protein	-	protein binding	-
Vv00s0225g00120	True	5.39667	0.33189	True	0.552949	True	Unknown protein	-	protein binding	-
Vv00s0225g00130	True	70.0649	28.9766	False	52.4673	False	Alanine transaminase.	biosynthetic process	L-alanine:2-oxoglutarate aminotransferase activity;1-aminocyclopropane-1-carboxylate synthase activity;pyridoxal phosphate binding	-
Vv00s0225g00140	True	4.92523	3.15964	False	2.58578	True	ribose-phosphate pyrophosphokinase 3	nucleoside metabolic process;nucleotide biosynthetic process	magnesium ion binding;ribose phosphate diphosphokinase activity;ATP binding;kinase activity	-
Vv00s0225g00150	True	19.8645	15.4285	False	18.0198	False	anthranilate phosphoribosyltransferase	metabolic process	transferase activity, transferring glycosyl groups	-
Vv00s0225g00160	True	0.633398	0	True	0.0337903	True	Unknown protein	-	-	-
Vv00s0225g00170	True	0.151057	0.089858	False	0.0298399	False	peroxidase	hydrogen peroxide catabolic process;oxidation-reduction process	peroxidase activity;heme binding	extracellular region
Vv00s0225g00180	True	6.63088	9.25999	False	15.6449	False	SALT- AND DROUGHT-INDUCED RING FINGER1	-	protein binding;zinc ion binding	-
Vv00s0225g00200	True	0.720068	0.618571	False	1.56176	False	no hit	-	-	-
Vv00s0225g00210	True	0.496718	0.121504	False	0.260906	False	LysM receptor-like kinase	protein phosphorylation;cell wall macromolecule catabolic process	protein serine/threonine kinase activity;receptor activity;ATP binding	-
Vv00s0225g00220	True	94.6082	76.6526	False	218.405	False	adaptor-related protein complex 1, mu 1 subunit	intracellular protein transport;vesicle-mediated transport	protein binding	clathrin adaptor complex;clathrin coat of coated pit
Vv00s0225g00230	True	0.091661	128.835	True	45.9339	True	alliin lyase precursor	-	pyridoxal phosphate binding;alliin lyase activity	-
Vv00s0226g00020	True	14.2184	10.8854	False	16.8881	False	RabGAP/TBC domain-containing protein	regulation of Rab GTPase activity	Rab GTPase activator activity	intracellular
Vv00s0226g00030	True	0.122841	0.0698314	False	1.44786	True	peroxidase	hydrogen peroxide catabolic process;oxidation-reduction process	peroxidase activity;heme binding	extracellular region;vacuole
Vv00s0226g00040	True	14.7835	16.4585	False	53.5303	True	myb family	regulation of transcription	DNA binding	-
Vv00s0226g00050	True	0.0240757	0	False	0.059778	False	disease resistance protein RPM1	apoptosis;defense response	phosphoprotein phosphatase activity;ATP binding;nucleoside-triphosphatase activity	-
Vv00s0226g00060	True	6.46258	1.26147	True	4.56511	False	Unknown protein	regulation of transcription	DNA binding;isomerase activity	-
Vv00s0226g00070	True	0.591153	0.125234	True	1.09253	False	Protein SHOOT GRAVITROPISM 7	multicellular organismal development;regulation of transcription	-	nucleus
Vv00s0226g00080	True	0	0	False	0.0574952	False	disease resistance protein (CC-NBS-LRR class)	apoptosis;defense response	phosphoprotein phosphatase activity;ATP binding;nucleoside-triphosphatase activity	-
Vv00s0226g00090	True	26.1515	27.681	False	27.3145	False	no hit	-	-	-
Vv00s0226g00100	True	0.64171	0.320591	False	5.76215	True	regulator of chromosome condensation (RCC1)	carbohydrate metabolic process	hydrolase activity, hydrolyzing O-glycosyl compounds	-
Vv00s0226g00110	True	1.5132	0.727558	False	2.12132	False	myb family	regulation of transcription	DNA binding	-
Vv00s0226g00140	True	4.55571	2.82672	False	7.32847	False	myb family	regulation of transcription	DNA binding	-
Vv00s0226g00150	True	0.286971	0.540291	False	0.763384	False	myb family	regulation of transcription	DNA binding	-
Vv00s0226g00160	True	10.0248	3.40816	False	7.37891	False	RabGAP/TBC domain-containing protein	regulation of Rab GTPase activity	Rab GTPase activator activity	intracellular
Vv00s0226g00170	True	0.475863	0	False	0.705047	False	no hit	-	-	-
Vv00s0227g00010	True	1.45401	1.51746	False	2.21576	False	unknown	-	-	-
Vv00s0227g00020	True	10.0034	3.31675	True	23.3818	False	Unknown protein	-	-	-
Vv00s0227g00030	True	0.0772805	0.0777774	False	0.286774	False	no hit	-	nucleic acid binding;zinc ion binding	-
Vv00s0227g00060	True	25.1293	14.0937	False	74.2218	True	WD-40 repeat protein	rRNA processing	protein binding	nucleus
Vv00s0227g00070	True	12.1059	4.32871	True	2.23906	True	Sialidase BNR/Asp-box repeat family protein	-	-	-
Vv00s0227g00080	True	2.69466	0.889143	False	3.36288	False	Disease resistance protein	-	-	-
Vv00s0227g00090	True	6.86208	2.12452	True	3.68443	True	no hit	-	-	-
Vv00s0227g00100	True	3.09342	2.99852	False	4.48429	False	no hit	-	-	-
Vv00s0227g00110	True	139.157	92.9984	False	29.0698	True	gamma hydroxybutyrate dehydrogenase-like protein	pentose-phosphate shunt;valine metabolic process	phosphogluconate dehydrogenase (decarboxylating) activity;3-hydroxyisobutyrate dehydrogenase activity;2-hydroxy-3-oxopropionate reductase activity;coenzyme binding	-
Vv00s0227g00130	True	2.48004	3.02049	False	6.69246	True	A/G-specific adenine glycosylase	base-excision repair	DNA binding;endonuclease activity;DNA N-glycosylase activity;4 iron, 4 sulfur cluster binding	intracellular
Vv00s0227g00140	True	139.102	89.0019	False	17.5843	True	MLO1	defense response;cell death;response to biotic stimulus	calmodulin binding	integral to membrane
Vv00s0227g00150	True	0.691757	0.920239	False	0.106064	False	Unknown protein	-	-	-
Vv00s0227g00160	True	93.1952	109.684	False	164.074	False	iron-stress related protein	-	-	-
Vv00s0227g00170	True	15.7895	17.7845	False	28.8653	False	Syntaxin 52	intracellular protein transport;Golgi vesicle transport	SNAP receptor activity	membrane
Vv00s0227g00180	True	2.93022	0.542734	True	0.604227	True	acyl-coenzyme A thioesterase 9.	methylation	nucleic acid binding;methyltransferase activity;hydrolase activity	peroxisome
Vv00s0227g00190	True	12.8963	7.3688	False	9.46906	False	Phosphoglucomutase/phosphomannomutase C terminal	-	hydrolase activity	peroxisome
Vv00s0227g00200	True	46.7608	6.97542	True	0.916118	True	formin protein AHF1	-	-	-
Vv00s0228g00010	True	0.427661	0.0967733	False	0.240168	False	Ankyrin	-	-	-
Vv00s0228g00040	True	0	0	False	0	False	no hit	-	-	-
Vv00s0228g00060	True	0	0	False	0	False	unknown	-	-	-
Vv00s0228g00070	True	0.0523985	0	False	0	False	Ankyrin	-	-	-
Vv00s0229g00010	True	2.09977	1.2211	False	3.11355	False	no hit	-	-	-
Vv00s0229g00020	True	12.8371	6.73833	False	20.9448	False	asparaginyl-tRNA synthetase	asparaginyl-tRNA aminoacylation;aspartyl-tRNA aminoacylation	nucleic acid binding;aspartate-tRNA ligase activity;asparagine-tRNA ligase activity;ATP binding	cytoplasm
Vv00s0229g00030	True	33.6097	23.4929	False	76.1343	False	SEC16 homolog B	-	-	-
Vv00s0229g00040	True	0	0	False	0	False	no hit	-	-	-
Vv00s0229g00050	True	11.0319	14.8722	True	17.9471	False	C2H2 zinc-finger protein ZPT3-3	-	nucleic acid binding;zinc ion binding	intracellular
Vv00s0229g00060	True	134.09	347.43	True	607.042	True	nodulin MtN21 family	-	-	membrane
Vv00s0229g00070	True	0.613473	0.458567	False	0.879375	False	pentatricopeptide (PPR) repeat-containing	-	binding	-
Vv00s0229g00080	True	3.0026	2.10331	False	10.6843	False	unknown	-	-	-
Vv00s0229g00090	True	0.104602	0	False	4.44817	True	matrix metalloproteinase	proteolysis	metalloendopeptidase activity;zinc ion binding	extracellular matrix;anchored to membrane
Vv00s0229g00100	True	60.2673	9.28834	True	4.40439	True	unknown	-	-	Golgi apparatus
Vv00s0229g00110	True	55.5121	40.9614	False	115.641	False	Agenet domain-containing protein	-	RNA binding	-
Vv00s0229g00120	True	0.900378	0.302745	False	0.280571	True	Ternary complex factor MIP1	-	-	-
Vv00s0229g00130	True	0	0	False	0	False	Aquaporin TIP2;2	transmembrane transport	transporter activity	vacuolar membrane;integral to membrane
Vv00s0229g00140	True	1.74334	0.346448	True	0.570475	True	Enoyl-CoA hydratase	metabolic process	enoyl-CoA hydratase activity;hydrolase activity	-
Vv00s0229g00150	True	0.0893582	0	False	0	False	Unknown protein	translation	structural constituent of ribosome	ribosome
Vv00s0229g00160	True	11.1329	5.54818	False	3.95778	True	formyltetrahydrofolate deformylase	'de novo' IMP biosynthetic process	methyltransferase activity;formyltetrahydrofolate deformylase activity;amino acid binding;hydroxymethyl-, formyl- and related transferase activity	-
Vv00s0229g00170	True	62.6164	36.4907	False	43.8856	True	Unknown protein	-	-	-
Vv00s0229g00180	True	7.72043	2.88171	False	2.25472	True	phosphatidylserine decarboxylase	phospholipid biosynthetic process	phosphatidylserine decarboxylase activity	-
Vv00s0229g00190	True	9.56234	3.25066	True	2.14901	True	Inositol 2-dehydrogenase like protein	oxidation-reduction process	binding;oxidoreductase activity	-
Vv00s0229g00200	True	0.275329	0.944555	False	0.720743	False	MSH4 (MUTS-LIKE PROTEIN 4)	mismatch repair	ATP binding;mismatched DNA binding	-
Vv00s0229g00210	True	0.283457	0.287172	False	0.552762	False	MSH4 (MUTS-LIKE PROTEIN 4)	mismatch repair	ATP binding;mismatched DNA binding	-
Vv00s0230g00010	True	0	0	False	0	False	no hit	-	-	-
Vv00s0230g00020	True	0.0391379	0	False	0.284916	False	no hit	-	-	-
Vv00s0230g00030	True	34.838	15.3341	True	17.0895	True	no hit	-	-	-
Vv00s0230g00040	True	0	0	False	0	False	no hit	-	-	-
Vv00s0230g00050	True	4.21764	4.87119	False	15.9956	False	Auxilin protein	-	-	-
Vv00s0230g00060	True	0.842408	0.852216	False	3.34925	False	Auxilin protein	-	-	-
Vv00s0230g00070	True	0.27652	0	False	0	False	no hit	-	-	-
Vv00s0230g00080	True	0.581093	15.6703	True	1.51444	False	copper-binding family protein	-	-	-
Vv00s0230g00090	True	0.481111	40.2061	False	4.17788	False	no hit	-	-	-
Vv00s0230g00100	True	0	0	False	0.343982	False	ATP binding	-	-	-
Vv00s0230g00110	True	0	0	False	0	False	no hit	-	-	-
Vv00s0230g00130	True	0.25018	0	False	0.224933	False	no hit	-	-	-
Vv00s0230g00140	True	0.973865	0.312792	False	0	False	MAP3K delta-1 protein kinase	-	-	-
Vv00s0230g00150	True	0	0	False	0	False	no hit	-	-	-
Vv00s0230g00160	True	0	0	False	0	False	no hit	-	-	-
Vv00s0231g00020	True	6.69679	6.1881	False	15.2894	False	zinc finger (C3HC4-type RING finger)	-	protein binding;zinc ion binding	-
Vv00s0231g00030	True	0	0	False	0	False	xyloglucan endotransglucosylase/hydrolase precursor	cellular glucan metabolic process	hydrolase activity, hydrolyzing O-glycosyl compounds;xyloglucan:xyloglucosyl transferase activity	cell wall;apoplast
Vv00s0231g00040	True	14.8243	4.08988	True	23.2011	False	RPM1-interacting protein 4	response to molecule of bacterial origin;protein phosphorylation;defense response to bacterium, incompatible interaction;defense response signaling pathway, resistance gene-independent;negative regulation of plant-type hypersensitive response	protein binding	plasma membrane;endomembrane system
Vv00s0231g00050	True	9.98578	5.78215	False	19.762	False	ATP binding protein	-	-	-
Vv00s0231g00070	True	40.6015	61.9771	False	262.126	True	auxin-responsive protein	histidine catabolic process	dopamine beta-monooxygenase activity	plasma membrane
Vv00s0231g00080	True	0.330968	0.991759	False	14.8705	True	no hit	-	-	-
Vv00s0231g00090	True	0	0	False	0	False	no hit	-	-	-
Vv00s0233g00010	True	77.2254	9.74404	True	16.9227	True	no hit	carbohydrate metabolic process	beta-fructofuranosidase activity	-
Vv00s0233g00020	True	17.2577	13.474	False	17.355	True	transaldolase	pentose-phosphate shunt	transaldolase activity	cytoplasm
Vv00s0233g00030	True	0.863637	2.37908	False	24.1285	True	trehalose-6-phosphate phosphatase	trehalose biosynthetic process;proteolysis	cysteine-type endopeptidase activity;trehalose-phosphatase activity	-
Vv00s0233g00040	True	0.429784	0.203036	False	0.248928	False	C-terminal processing protease	-	-	-
Vv00s0233g00050	True	10.9863	4.95837	False	8.45487	False	Exostosin (Xyloglucan galactosyltransferase KATAMARI 1)	-	transferase activity, transferring glycosyl groups	membrane
Vv00s0233g00060	True	6.18466	3.55372	False	7.96455	False	3-oxoacyl-[acyl-carrier-protein] synthase 3 A, chloroplast precursor	fatty acid biosynthetic process	3-oxoacyl-[acyl-carrier-protein] synthase activity;beta-ketoacyl-acyl-carrier-protein synthase III activity	chloroplast
Vv00s0233g00070	True	0	0	False	0	False	no hit	-	-	-
Vv00s0233g00080	True	0.825311	0.419479	False	1.07128	False	ethylene overproducer 1 (ETO1)	-	binding	-
Vv00s0233g00090	True	2.42805	0.48346	False	0.214165	False	vacuolar protein sorting 41 (VPS41)	protein transport	protein binding	integral to membrane
Vv00s0233g00100	True	0.540793	0	False	0	False	PLATZ transcription factor	-	zinc ion binding	intracellular
Vv00s0233g00120	True	0	0	False	0	False	flavin-containing monooxygenase family protein / FMO family protein	oxidation-reduction process	flavin-containing monooxygenase activity;flavin adenine dinucleotide binding;NADP or NADPH binding	-
Vv00s0233g00130	True	0.282602	0	False	0	False	flavin-containing monooxygenase family protein / FMO family protein	oxidation-reduction process	flavin-containing monooxygenase activity;flavin adenine dinucleotide binding;NADP or NADPH binding	intrinsic to endoplasmic reticulum membrane
Vv00s0233g00140	True	8.8852	4.48749	False	8.67567	False	Protein NAP1 (Nck-associated protein 1)	-	-	-
Vv00s0233g00150	True	0	0	False	0	False	no hit	-	-	-
Vv00s0233g00160	True	0.760587	0.504848	False	3.26665	False	ATP-dependent RNA helicase UAP56/SUB2	-	nucleic acid binding;ATP binding;ATP-dependent helicase activity	-
Vv00s0233g00170	True	0	0	False	0	False	flavin-containing monooxygenase 3	oxidation-reduction process	flavin-containing monooxygenase activity;flavin adenine dinucleotide binding;NADP or NADPH binding	intrinsic to endoplasmic reticulum membrane
Vv00s0233g00180	True	12.0752	18.0015	True	17.8941	False	flavin-containing monooxygenase 3	oxidation-reduction process	flavin-containing monooxygenase activity;flavin adenine dinucleotide binding;NADP or NADPH binding	intrinsic to endoplasmic reticulum membrane
Vv00s0233g00190	True	5.17894	2.09531	False	1.51727	True	Unknown protein	-	-	-
Vv00s0238g00010	True	0	0	False	0	False	no hit	-	-	-
Vv00s0238g00020	True	32.7889	0.18896	True	0.179923	True	Unknown protein	-	protein binding;kinase activity	-
Vv00s0238g00030	True	0.821012	0	False	0	False	Unknown protein	-	protein binding;kinase activity	-
Vv00s0238g00040	True	0	0	False	0	False	disease resistance protein (TIR-NBS-LRR class)	apoptosis;signal transduction;innate immune response	transmembrane receptor activity;protein binding;ATP binding	intrinsic to membrane
Vv00s0238g00060	True	1.03953	0.254242	True	1.80452	False	TIR-NBS-LRR-TIR disease resistance protein	apoptosis;signal transduction;innate immune response	transmembrane receptor activity;protein binding;ATP binding;nucleoside-triphosphatase activity	intrinsic to membrane
Vv00s0238g00070	True	0	0	False	0	False	TIR-NBS-LRR disease resistance	-	protein binding;phosphopantetheine binding	-
Vv00s0238g00080	True	0	0	False	0	False	TIR-NBS-LRR disease resistance	apoptosis;defense response	protein binding;ATP binding	-
Vv00s0238g00090	True	22.1969	15.1467	False	2.67112	True	TIR-NBS-LRR disease resistance	-	protein binding	-
Vv00s0238g00110	True	12.6657	5.0979	False	13.1138	False	hAT dimerisation domain-containing protein	glycerol ether metabolic process;transport;electron transport chain;cell redox homeostasis	electron carrier activity;protein disulfide oxidoreductase activity	chloroplast
Vv00s0238g00120	True	0	0	False	0	False	no hit	-	-	-
Vv00s0238g00130	True	15.9127	10.6546	False	2.83646	True	TIR-NBS-LRR disease resistance	apoptosis;signal transduction;innate immune response	transmembrane receptor activity;protein binding;ATP binding;nucleoside-triphosphatase activity	intrinsic to membrane
Vv00s0239g00010	True	0.421762	0	False	0	False	CTV.22	regulation of transcription, DNA-dependent	transcription cofactor activity;protein binding	-
Vv00s0239g00020	True	0.327726	0.249226	False	0.538446	False	no hit	-	-	-
Vv00s0239g00030	True	0	0	False	0	False	14-3-3 protein GF14 nu (GRF7)	-	-	-
Vv00s0239g00040	True	1.16354	0	False	0.748105	False	no hit	-	-	-
Vv00s0239g00050	True	0	0	False	0.43886	False	no hit	-	-	-
Vv00s0239g00060	True	0.0415095	0.0532425	False	0.0853041	False	no hit	-	-	-
Vv00s0239g00070	True	1.28406	2.28002	False	3.96827	False	CTV.22	regulation of transcription, DNA-dependent	transcription cofactor activity;protein binding	-
Vv00s0239g00080	True	0	0	False	0	False	no hit	-	-	-
Vv00s0239g00090	True	0.131276	0	False	0	False	no hit	-	-	-
Vv00s0239g00100	True	0	0	False	0	False	no hit	-	-	-
Vv00s0239g00110	True	1.15189	3.64869	True	4.57055	True	Mei2 AML1	-	nucleotide binding;nucleic acid binding	-
Vv00s0239g00120	True	0.104762	0	False	0	False	no hit	-	-	-
Vv00s0239g00130	True	2.99972	0	False	0	False	no hit	-	-	-
Vv00s0239g00140	True	0	0	True	0	True	mei2 AML4	-	-	-
Vv00s0239g00150	True	0.177716	0.612527	False	0.215883	False	CTV.22	regulation of transcription, DNA-dependent	transcription cofactor activity;protein binding	-
Vv00s0239g00160	True	0	0	False	0	False	no hit	-	-	-
Vv00s0240g00010	True	0	0	False	0	False	Glutathione S-transferase 23 GSTU23	-	-	-
Vv00s0240g00020	True	0	0	False	0	False	Glutathione S-transferase 23 GSTU23	toxin catabolic process	glutathione transferase activity;lactoylglutathione lyase activity;protein binding	cytoplasm
Vv00s0240g00050	True	2.62597	16.941	True	44.0737	True	Glutathione S-transferase 8 GSTU19	toxin catabolic process	glutathione transferase activity;lactoylglutathione lyase activity;protein binding	cytoplasm
Vv00s0240g00060	True	0.707703	2.80153	False	0.42712	False	no hit	-	-	-
Vv00s0240g00070	True	0	0	False	0	False	no hit	-	-	-
Vv00s0245g00010	True	0.483763	0.0471552	False	0	False	Integral membrane protein	-	-	-
Vv00s0245g00030	True	0.688309	0.234324	False	0	False	integral membrane family protein	-	-	-
Vv00s0245g00040	True	0	0	False	0	False	no hit	-	-	-
Vv00s0245g00050	True	28.7699	41.976	True	17.6648	False	oleoyl-acyl carrier protein thioesterase, chloroplast precursor	fatty acid biosynthetic process	oleoyl-[acyl-carrier-protein] hydrolase activity	chloroplast
Vv00s0245g00060	True	1.52836	2.35918	False	4.47915	True	no hit	-	-	-
Vv00s0245g00070	True	6.40383	11.1296	True	22.5111	True	Heptaprenyl diphosphate synthase component II	-	-	-
Vv00s0246g00010	True	1.68104	1.10818	False	3.66181	True	NADH dehydrogenase subunit 7	transport;photosynthesis, light reaction;electron transport chain	NADH dehydrogenase (ubiquinone) activity;quinone binding;NAD or NADH binding	mitochondrion;respiratory chain
Vv00s0246g00020	True	0.084633	0.0999605	False	0.351879	False	no hit	-	-	-
Vv00s0246g00030	True	0.00645834	0.0141528	False	0.0463414	False	no hit	-	-	-
Vv00s0246g00040	True	0.168431	0.289738	False	0.738363	False	no hit	-	-	-
Vv00s0246g00050	True	4.43245	3.00418	False	5.05605	False	NADH dehydrogenase I subunit 2	-	-	-
Vv00s0246g00060	True	2.03489	1.52677	False	4.347	False	cytochrome c-type biogenesis protein CcmF	respiratory chain complex IV assembly;heme transport;cytochrome complex assembly	heme transporter activity	mitochondrion;membrane
Vv00s0246g00070	True	4.3591	2.52554	False	4.32097	False	NADH dehydrogenase subunit 7	oxidation-reduction process	oxidoreductase activity, acting on NADH or NADPH;quinone binding;NAD or NADH binding	mitochondrion;chloroplast
Vv00s0246g00080	True	3.65539	2.47668	False	7.53796	False	NADH dehydrogenase subunit 7	transport;photosynthesis, light reaction;electron transport chain	NADH dehydrogenase (ubiquinone) activity;quinone binding;NAD or NADH binding	mitochondrion;chloroplast thylakoid membrane;respiratory chain
Vv00s0246g00090	True	3.53139	2.64817	False	8.7961	False	NADH dehydrogenase (ubiquinone) Fe-S protein 2	-	-	-
Vv00s0246g00100	True	2.92445	2.16126	False	7.29279	False	NADH dehydrogenase subunit 7	-	-	mitochondrion
Vv00s0246g00110	True	3.42981	2.66848	False	7.14683	False	no hit	-	-	-
Vv00s0246g00120	True	1.58289	0.75465	False	2.44682	False	no hit	-	-	-
Vv00s0246g00130	True	0.101556	0.1645	False	0.264461	False	no hit	-	-	-
Vv00s0246g00140	True	1.39584	0.634569	False	1.09117	False	NADH-plastoquinone oxidoreductase subunit 5 [Vitis vinifera]	ATP synthesis coupled electron transport	NADH dehydrogenase (ubiquinone) activity;quinone binding	chloroplast;integral to membrane
Vv00s0246g00150	True	6.3055	2.39182	False	2.17747	True	ribosomal protein L32	-	-	-
Vv00s0246g00160	True	1.75075	0.582517	False	1.59919	False	no hit	translation	structural constituent of ribosome	chloroplast;large ribosomal subunit
Vv00s0246g00170	True	3.01892	1.35502	False	1.77676	False	C-type cytochrome synthesis protein	respiratory chain complex IV assembly;cytochrome complex assembly	-	chloroplast thylakoid membrane;integral to membrane
Vv00s0246g00180	True	4.48078	1.05932	False	0.94779	False	NADH-plastoquinone oxidoreductase subunit 4 [Vitis vinifera]	ATP synthesis coupled electron transport	NADH dehydrogenase (ubiquinone) activity;quinone binding	chloroplast thylakoid membrane;integral to membrane
Vv00s0246g00190	True	2.88379	0.861935	False	1.90028	False	NADH-plastoquinone oxidoreductase subunit 4 [Vitis vinifera]	-	-	-
Vv00s0246g00200	True	15.7036	3.90778	False	4.75972	False	Photosystem I iron-sulfur center (Photosystem I subunit VII)	transport;photosynthetic electron transport in photosystem I	electron carrier activity;metal ion binding;4 iron, 4 sulfur cluster binding	photosystem I;chloroplast thylakoid membrane
Vv00s0246g00210	True	7.04272	6.47158	False	17.3865	False	no hit	translation	structural constituent of ribosome	small ribosomal subunit
Vv00s0246g00220	True	30.5612	20.8183	False	53.1685	False	F-type H+-transporting ATPase subunit 8	ATP synthesis coupled proton transport	ATP binding;hydrogen ion transmembrane transporter activity;hydrolase activity, acting on acid anhydrides, catalyzing transmembrane movement of substances	mitochondrial proton-transporting ATP synthase complex, coupling factor F(o);integral to membrane
Vv00s0246g00230	True	10.2047	6.39273	False	17.1547	False	cytochrome c oxidase subunit III	mitochondrial electron transport, cytochrome c to oxygen	cytochrome-c oxidase activity;copper ion binding;electron carrier activity;heme binding	integral to membrane;mitochondrial membrane
Vv00s0246g00240	True	0.882219	0.759995	False	2.67627	False	Ribosomal protein S1 (Rps1 protein)	-	-	mitochondrion;ribosome
Vv00s0250g00010	True	0	0	False	0	False	prolylcarboxypeptidase	proteolysis	carboxypeptidase activity;serine-type peptidase activity	-
Vv00s0250g00020	True	87.3117	70.3251	False	156.27	False	Protein tyrosine phosphatase	protein dephosphorylation	protein tyrosine phosphatase activity;protein tyrosine/serine/threonine phosphatase activity	-
Vv00s0250g00030	True	7.84463	7.07922	False	31.1309	True	glycosyltransferase family protein 1	biosynthetic process	transferase activity	-
Vv00s0250g00040	True	14.4175	6.69294	False	8.5422	True	DNA binding protein, Plastid envelope	-	DNA binding	-
Vv00s0250g00050	True	0.25685	0.12775	False	0.190811	False	AGD6	regulation of ARF GTPase activity	ARF GTPase activator activity;zinc ion binding	-
Vv00s0250g00060	True	0	0	False	0.0507131	False	retrotransposon protein, unclassified	DNA integration	DNA binding;zinc ion binding	-
Vv00s0250g00080	True	0	0	False	0	False	unknown	-	GTP binding	-
Vv00s0250g00090	True	0.352301	0	False	0.580193	False	oxidoreductase, 2OG-Fe(II) oxygenase	oxidation-reduction process	iron ion binding;oxidoreductase activity, acting on single donors with incorporation of molecular oxygen, incorporation of two atoms of oxygen;flavonol synthase activity	-
Vv00s0251g00010	True	0	0	False	0	False	no hit	-	-	-
Vv00s0251g00020	True	0	0	False	0	False	no hit	-	-	-
Vv00s0251g00050	True	0	0	False	0	False	no hit	-	-	-
Vv00s0251g00060	True	0	0	False	0	False	no hit	-	-	-
Vv00s0251g00080	True	0	0	False	0	False	no hit	-	-	-
Vv00s0252g00010	True	5.91184	4.4259	False	25.1841	True	recA	DNA repair;DNA recombination;SOS response	damaged DNA binding;single-stranded DNA binding;ATP binding;DNA-dependent ATPase activity	cytoplasm
Vv00s0252g00020	True	3.56065	2.17965	False	1.55928	True	no hit	tetrapyrrole biosynthetic process	uroporphyrinogen-III synthase activity	-
Vv00s0252g00030	True	40.0772	38.4108	False	94.6096	True	Unknown protein	-	-	membrane
Vv00s0252g00040	True	0.0787992	0	False	0.443376	True	cytokinin oxidase	cytokinin catabolic process;oxidation-reduction process	cytokinin dehydrogenase activity;flavin adenine dinucleotide binding	extracellular space
Vv00s0252g00050	True	24.9659	24.9847	False	40.7164	False	Unknown protein	-	-	-
Vv00s0252g00060	True	9.79526	10.4693	False	18.9393	False	DnaJ homolog, subfamily C, member 7	protein folding	heat shock protein binding;unfolded protein binding	-
Vv00s0252g00070	True	162.912	110.842	False	357.077	False	eukaryotic initiation factor 3E subunit	translation	translation initiation factor activity;protein binding	cytoplasm
Vv00s0252g00080	True	1.12582	1.01366	False	2.28424	False	ribosomal protein S4	translation	structural constituent of ribosome;rRNA binding	ribosome
Vv00s0252g00090	True	4.38763	5.22006	False	14.2017	False	ribosomal protein S4	-	-	-
Vv00s0252g00100	True	0	0	False	0	False	ribosomal protein S4	translation	structural constituent of ribosome	ribosome
Vv00s0252g00110	True	0.396467	0.401411	False	0	True	carbonic anhydrase	one-carbon metabolic process	carbonate dehydratase activity;zinc ion binding	-
Vv00s0252g00120	True	0	0	False	0.181284	True	carbonic anhydrase	one-carbon metabolic process	carbonate dehydratase activity;zinc ion binding	-
Vv00s0252g00130	True	81.4013	102.158	False	444.056	True	calcium-binding EF hand family	-	calcium ion binding	-
Vv00s0253g00010	True	0.16144	0.248315	False	0.246796	False	pyruvate decarboxylase 1 [Vitis vinifera]	-	pyruvate decarboxylase activity;thiamine pyrophosphate binding	-
Vv00s0253g00020	True	1.53875	1.62887	False	2.18341	False	no hit	-	-	-
Vv00s0253g00030	True	0	0.159092	False	0.15461	False	BTI2 (VIRB2-INTERACTING PROTEIN 2)	-	-	endoplasmic reticulum membrane;integral to membrane
Vv00s0253g00040	True	9.58371	2.86177	True	0.738029	True	monocopper oxidase SKS17 (SKU5 Similar 17)	oxidation-reduction process	copper ion binding;L-ascorbate oxidase activity	plant-type cell wall
Vv00s0253g00050	True	0.0481164	0	False	0.112762	False	monocopper oxidase SKS15 (SKU5 Similar 15)	oxidation-reduction process	copper ion binding;L-ascorbate oxidase activity	plant-type cell wall
Vv00s0253g00060	True	20.657	0.52681	True	0.936704	True	OBF BINDING PROTEIN 2	regulation of transcription	DNA binding;zinc ion binding	-
Vv00s0253g00070	True	34.664	22.673	False	58.8507	False	unknown	carbohydrate metabolic process	hydrolase activity, hydrolyzing O-glycosyl compounds	-
Vv00s0253g00080	True	1.63757	2.44723	False	530.339	False	Methyl jasmonate esterase	salicylic acid metabolic process	lyase activity;polyneuridine-aldehyde esterase activity;methyl indole-3-acetate esterase activity;methyl salicylate esterase activity;methyl jasmonate esterase activity	-
Vv00s0253g00090	True	0.132468	0.14996	False	1.63441	True	methyl jasmonate esterase	salicylic acid metabolic process	lyase activity;polyneuridine-aldehyde esterase activity;methyl indole-3-acetate esterase activity;methyl salicylate esterase activity;methyl jasmonate esterase activity	-
Vv00s0253g00100	True	0.416629	0.305477	False	28.3029	True	Methyl jasmonate esterase	-	-	-
Vv00s0253g00110	True	0.222567	0.110198	False	8.63848	False	methyl jasmonate esterase	salicylic acid metabolic process	lyase activity;polyneuridine-aldehyde esterase activity;methyl indole-3-acetate esterase activity;methyl salicylate esterase activity;methyl jasmonate esterase activity	-
Vv00s0253g00140	True	7.98025	0	True	0.258032	True	polyneuridine-aldehyde esterase precursor	salicylic acid metabolic process	lyase activity;polyneuridine-aldehyde esterase activity;methyl indole-3-acetate esterase activity;methyl salicylate esterase activity;methyl jasmonate esterase activity	-
Vv00s0253g00150	True	0.317984	0.264592	False	0.769489	False	Methyl jasmonate esterase	salicylic acid metabolic process	lyase activity;polyneuridine-aldehyde esterase activity;methyl indole-3-acetate esterase activity;methyl salicylate esterase activity;methyl jasmonate esterase activity	-
Vv00s0253g00160	True	0	0	False	0.145381	False	Methyl jasmonate esterase	salicylic acid metabolic process	lyase activity;polyneuridine-aldehyde esterase activity;methyl indole-3-acetate esterase activity;methyl salicylate esterase activity;methyl jasmonate esterase activity	-
Vv00s0253g00170	True	0	0	False	0.409092	False	Methyl jasmonate esterase	salicylic acid metabolic process	lyase activity;polyneuridine-aldehyde esterase activity;methyl indole-3-acetate esterase activity;methyl salicylate esterase activity;methyl jasmonate esterase activity	-
Vv00s0253g00180	True	0.490974	0.322838	False	1.01911	False	no hit	-	-	-
Vv00s0254g00010	True	1.35468	3.51433	False	21.0039	True	unknown	-	-	-
Vv00s0254g00030	True	1.54569	1.77053	False	9.55199	False	heat shock cognate 70 kDa protein 3 (HSC70-3) (HSP70-3)	response to stress	ATP binding	-
Vv00s0254g00040	True	7.94054	8.98875	False	39.5882	False	heat shock cognate 70 kDa protein 3 (HSC70-3) (HSP70-3)	response to stress	ATP binding	-
Vv00s0256g00010	True	7.46432	0.143874	True	0	True	no hit	-	-	-
Vv00s0256g00020	True	3.62852	0.109478	True	0	True	no hit	-	-	-
Vv00s0256g00030	True	33.703	0.57463	True	0.477011	True	Ankyrin repeat protein	-	-	-
Vv00s0256g00040	True	2.2387	0.150328	False	0	False	Ankyrin repeat protein	-	-	-
Vv00s0256g00050	True	13.8134	1.44759	True	0.246446	True	no hit	-	-	-
Vv00s0256g00060	True	1.45549	1.06918	False	1.99233	False	unknown	-	-	-
Vv00s0256g00080	True	1.27107	0.679965	False	6.13639	False	basic helix-loop-helix (bHLH) family	-	-	-
Vv00s0256g00100	True	0	1.13002	False	1.36021	False	no hit	-	-	-
Vv00s0256g00110	True	9.46251	0.195063	False	0.16276	False	Ankyrin repeat protein	-	-	-
Vv00s0256g00120	True	0.884163	0.291999	False	0.0690795	False	unknown	-	-	-
Vv00s0256g00130	True	0	0	False	0	False	no hit	-	-	-
Vv00s0258g00010	True	1.12799	0.419098	False	2.1472	False	receptor serine/threonine kinase	protein phosphorylation	protein serine/threonine kinase activity;receptor activity;ATP binding	-
Vv00s0258g00020	True	0.249103	0.156304	False	0.508943	False	receptor serine/threonine kinase	protein phosphorylation	protein serine/threonine kinase activity;receptor activity;ATP binding	-
Vv00s0258g00030	True	0	0	False	0	False	no hit	-	-	-
Vv00s0258g00040	True	1.20879	0.3984	False	1.35368	False	Ser/Thr receptor-like kinase1	protein phosphorylation	protein serine/threonine kinase activity;receptor activity;ATP binding	-
Vv00s0258g00050	True	4.77245	3.30269	False	19.4181	False	receptor serine/threonine kinase	protein phosphorylation	protein serine/threonine kinase activity;receptor activity;ATP binding	-
Vv00s0258g00060	True	0.0233575	0.0587959	False	0.241774	False	Receptor-like kinase ARK1AS	-	-	-
Vv00s0258g00070	True	0.134917	0.274414	False	0.357767	False	Receptor-like kinase ARK1AS	protein phosphorylation	protein kinase activity;receptor activity;ATP binding	-
Vv00s0258g00080	True	0.25636	0	False	0.581147	False	BRASSINOSTEROID INSENSITIVE 1-associated receptor kinase 1	protein phosphorylation	protein serine/threonine kinase activity;ATP binding	-
Vv00s0258g00090	True	3.27205	0.285303	False	0.194348	False	BRASSINOSTEROID INSENSITIVE 1-associated receptor kinase 1	protein phosphorylation	protein serine/threonine kinase activity;receptor activity;ATP binding	-
Vv00s0258g00100	True	2.61806	0.536111	True	1.57753	True	receptor serine/threonine kinase	protein phosphorylation	protein serine/threonine kinase activity;receptor activity;ATP binding	-
Vv00s0258g00110	True	0.0916791	0	False	0	False	receptor serine/threonine kinase	protein phosphorylation	protein serine/threonine kinase activity;ATP binding	-
Vv00s0258g00120	True	0.219708	0.130869	False	0.898283	True	pentatricopeptide repeat-containing protein	-	binding	-
Vv00s0258g00130	True	0.0226969	0.0412544	False	36.3238	True	receptor kinase homolog LRK10	protein phosphorylation	protein serine/threonine kinase activity;receptor activity;ATP binding	-
Vv00s0258g00140	True	0.0599972	0.0494896	False	22.0699	False	BRASSINOSTEROID INSENSITIVE 1-associated receptor kinase 1	protein phosphorylation	protein serine/threonine kinase activity;receptor activity;ATP binding	-
Vv00s0259g00010	True	0.63055	0	False	0	True	unknown	metal ion transport	metal ion binding	-
Vv00s0259g00020	True	0.444148	0.785041	False	3.37934	False	Histone H2A	nucleosome assembly	DNA binding	nucleosome;nucleus
Vv00s0259g00030	True	0	0	False	0	False	no hit	-	-	-
Vv00s0259g00040	True	0.161206	0.256169	False	0.949307	False	Histone H2A	nucleosome assembly	DNA binding	nucleosome;nucleus
Vv00s0259g00050	True	1.14085	0	False	0	False	no hit	-	-	-
Vv00s0259g00060	True	0	0	False	0	False	no hit	-	-	-
Vv00s0259g00070	True	112.276	75.3071	False	12.0561	True	proline-rich family protein	metal ion transport	metal ion binding	-
Vv00s0259g00080	True	0.611354	0.885115	False	0.0747058	True	no hit	metal ion transport	metal ion binding	-
Vv00s0259g00090	True	3.15905	3.60599	False	19.8693	False	5'-AMP-activated protein kinase beta-2 subunit	-	-	-
Vv00s0259g00100	True	177.552	135.375	False	24.2962	True	proline-rich family protein	metal ion transport	metal ion binding	-
Vv00s0259g00110	True	6.36946	6.7663	False	0.369554	True	no hit	metal ion transport	metal ion binding	-
Vv00s0259g00120	True	35.7742	3.45939	True	3.8598	True	oligopeptide transporter OPT3	protein transport;peptide transport;transmembrane transport	-	integral to membrane
Vv00s0259g00130	True	0.725392	2.20563	False	5.55335	False	protein kinase beta-1 subunit 5'-AMP-activated	-	protein binding;kinase activity	-
Vv00s0259g00140	True	15.8072	1.99962	True	1.90934	True	oligopeptide transporter OPT3	transmembrane transport	-	-
Vv00s0259g00150	True	9.19725	12.7872	False	30.6904	True	5'-AMP-activated protein kinase beta-2 subunit	-	protein binding;kinase activity	-
Vv00s0259g00160	True	13.3444	10.2308	False	1.32096	True	acyl carrier protein, mitochondrial 3	fatty acid biosynthetic process	acyl carrier activity;phosphopantetheine binding;cofactor binding	chloroplast
Vv00s0259g00170	True	1.89096	0.182096	False	0.53515	False	Unknown protein	-	-	-
Vv00s0259g00180	True	0.129784	0	False	0.255706	False	Nuclear transcription factor Y subunit B-3	regulation of transcription, DNA-dependent	sequence-specific DNA binding	nucleus
Vv00s0259g00190	True	5.93116	8.33861	False	2.40286	True	Nudix hydrolase 2	-	hydrolase activity	-
Vv00s0259g00200	True	28.9104	26.6783	False	6.91518	True	Nudix hydrolase 2	-	NAD+ diphosphatase activity;metal ion binding	cytosol
Vv00s0259g00210	True	0.616058	0.167706	False	1.05319	False	DNA-binding protein	regulation of transcription	DNA binding	-
Vv00s0260g00030	True	0	0	False	0	False	no hit	-	-	-
Vv00s0260g00040	True	0.183321	0	False	0.608459	False	leucine-rich repeat family protein	-	-	-
Vv00s0260g00050	True	0.0604208	0.0953281	False	0.114334	False	Retroelement pol polyprotein	-	-	-
Vv00s0260g00060	True	124.647	92.8161	False	41.1565	True	FK506-binding protein 2	protein folding	peptidyl-prolyl cis-trans isomerase activity	-
Vv00s0260g00070	True	112.924	214.327	False	47.5049	True	peptidyl-prolyl cis-trans isomerase, FKBP-type	protein folding	peptidyl-prolyl cis-trans isomerase activity	-
Vv00s0260g00080	True	431.721	140.123	False	112.265	True	ribosomal protein L32 60S	translation	structural constituent of ribosome	ribosome
Vv00s0261g00010	True	45.3821	51.3518	False	59.5909	False	Unknown protein	-	-	-
Vv00s0261g00020	True	4.88186	1.17976	True	0.706314	True	Unknown protein	oxidation-reduction process	binding;oxidoreductase activity	-
Vv00s0261g00040	True	0.188915	0.22379	False	0	True	Unknown protein	oxidation-reduction process	binding;oxidoreductase activity	-
Vv00s0261g00050	True	0	0	False	0	False	no hit	-	-	-
Vv00s0262g00010	True	1.06674	0.063942	True	0.293154	True	receptor kinase RK20-1	protein phosphorylation	protein serine/threonine kinase activity;receptor activity;ATP binding	integral to membrane
Vv00s0262g00020	True	0.762639	0	False	0.98717	False	receptor kinase RK20-1	recognition of pollen	-	-
Vv00s0262g00030	True	0	0	False	0	False	CRK10 (CYSTEINE-RICH RLK10)	protein phosphorylation	protein kinase activity;ATP binding	-
Vv00s0262g00070	True	0	0	False	0.0193148	False	no hit	-	-	-
Vv00s0262g00080	True	0.0412706	0	False	0.233007	False	receptor kinase RK20-1	protein phosphorylation	protein serine/threonine kinase activity;receptor activity;ATP binding	integral to membrane
Vv00s0262g00090	True	0.514139	0.171511	False	0.782906	False	receptor kinase RK20-1	protein phosphorylation	protein serine/threonine kinase activity;receptor activity;ATP binding	extracellular region;integral to membrane
Vv00s0262g00100	True	0	0	False	0	False	no hit	-	-	-
Vv00s0262g00110	True	9.47762	8.53622	False	7.49525	True	6-phosphogluconate dehydrogenase, decarboxylating	pentose-phosphate shunt;proteolysis	cysteine-type endopeptidase activity;phosphogluconate dehydrogenase (decarboxylating) activity;GTP binding	-
Vv00s0262g00120	True	0.157187	0	False	2.94586	False	receptor kinase RK20-1	protein phosphorylation	protein serine/threonine kinase activity;receptor activity;ATP binding	integral to membrane
Vv00s0262g00130	True	0.047601	0	False	0.0598962	False	Receptor-like protein kinase homolog RK20-1	protein phosphorylation	protein serine/threonine kinase activity;receptor activity;ATP binding	extracellular region;membrane
Vv00s0262g00150	True	4.87467	5.94762	False	15.982	False	glycine-rich protein	-	-	-
Vv00s0262g00160	True	0.550816	0.482223	False	1.84619	False	E3 ubiquitin-protein ligase HUWE1	-	-	-
Vv00s0262g00170	True	0.373848	0.315109	False	1.54729	False	E3 ubiquitin-protein ligase HUWE1	-	-	-
Vv00s0262g00180	True	0.10183	0	False	0.0789064	False	S-locus lectin protein kinase	protein phosphorylation;recognition of pollen	protein serine/threonine kinase activity;non-membrane spanning protein tyrosine kinase activity;receptor activity;ATP binding;sugar binding	plasma membrane;integral to membrane
Vv00s0264g00010	True	2.24995	0.897593	False	0.901717	False	Unknown protein	-	-	plasma membrane
Vv00s0264g00020	True	29.5546	34.5197	False	82.0514	True	zinc finger (C3HC4-type RING finger)	-	protein binding;zinc ion binding	-
Vv00s0264g00030	True	104.553	55.7672	False	134.976	False	aconitate hydratase, cytoplasmic	glyoxylate cycle	aconitate hydratase activity;metal ion binding;4 iron, 4 sulfur cluster binding	cytoplasm
Vv00s0264g00040	True	78.2508	58.8169	False	80.1969	False	Prolyl 4-hydroxylase, alpha subunit	oxidation-reduction process	procollagen-proline 4-dioxygenase activity;iron ion binding;L-ascorbic acid binding	-
Vv00s0264g00050	True	249.637	92.9092	False	29.2555	True	Unknown protein	-	-	-
Vv00s0264g00060	True	14.1777	21.0359	False	29.541	False	unknown	oxidation-reduction process	peptide-methionine-(S)-S-oxide reductase activity	-
Vv00s0264g00070	True	0	0	False	0	False	DNA-directed RNA polymerase II subunit A	transcription	DNA binding;DNA-directed RNA polymerase activity	-
Vv00s0264g00080	True	0	0	False	0	False	DNA-directed RNA polymerase II subunit A	transcription	DNA binding;DNA-directed RNA polymerase activity	-
Vv00s0264g00090	True	0.184346	0.13223	False	0.197606	False	phospholipase D delta isoform 1b	lipid catabolic process;phosphatidylcholine metabolic process	phospholipase D activity;calcium ion binding;protein binding	membrane
Vv00s0264g00100	True	67.6959	10.1353	True	12.6774	True	Phospholipase D delta isoform 1b	lipid catabolic process;phosphatidylcholine metabolic process	phospholipase D activity;calcium ion binding;protein binding;NAPE-specific phospholipase D activity	cytoplasm;membrane
Vv00s0264g00110	True	0.451539	0.268729	False	1.74682	False	pentatricopeptide (PPR) repeat-containing protein	-	binding	chloroplast
Vv00s0264g00120	True	24.0941	38.1235	True	115.022	True	transformer serine/arginine-rich ribonucleoprotein	-	nucleotide binding;nucleic acid binding	-
Vv00s0264g00130	True	6.35732	3.21344	False	16.7995	True	Ankyrin repeat protein, chloroplast precursor (AKRP)	-	protein binding	chloroplast
Vv00s0265g00010	True	11.0795	1.80096	True	1.17929	True	phosphoglycerate mutase	metabolic process	catalytic activity	-
Vv00s0265g00020	True	13.3126	14.0963	False	21.174	False	tRNA synthetase class I (C)	cysteinyl-tRNA aminoacylation	cysteine-tRNA ligase activity;ATP binding	cytoplasm
Vv00s0265g00030	True	3.3543	3.33482	False	5.34038	False	deoxyoctulonosic acid synthetase	keto-3-deoxy-D-manno-octulosonic acid biosynthetic process	3-deoxy-manno-octulosonate cytidylyltransferase activity	cytoplasm
Vv00s0265g00040	True	1.58398	1.58482	False	2.88279	False	pentatricopeptide (PPR) repeat	-	binding	-
Vv00s0265g00050	True	9.10627	7.6378	False	24.5799	True	1,3-beta-glucan synthase	1,3-beta-D-glucan biosynthetic process;proteolysis;cellular cell wall organization;regulation of cell shape	1,3-beta-D-glucan synthase activity;metallocarboxypeptidase activity;zinc ion binding	1,3-beta-D-glucan synthase complex;integral to membrane
Vv00s0265g00060	True	41.1587	26.8523	False	16.4891	True	unknown	-	-	chloroplast
Vv00s0265g00070	True	23.8774	19.8645	False	117.369	True	ubiquitin-conjugating enzyme E2 O	post-translational protein modification;regulation of protein metabolic process	small conjugating protein ligase activity	-
Vv00s0265g00080	True	26.6551	27.6588	False	39.7709	False	ribosomal protein L21	translation	RNA binding;structural constituent of ribosome	ribosome
Vv00s0265g00090	True	25.9536	4.0637	True	9.5178	False	unknown protein	-	protein binding	nucleus;chloroplast
Vv00s0265g00100	True	0.72262	0.202009	False	0.298522	False	lectin-receptor like protein kinase 3	protein phosphorylation	protein serine/threonine kinase activity;receptor activity;ATP binding;sugar binding	plasma membrane;integral to membrane
Vv00s0265g00110	True	0	0	False	0.381754	False	lectin-receptor like protein kinase 3	-	-	-
Vv00s0265g00120	True	18.7139	10.7263	False	19.1444	False	EMB2756 (EMBRYO DEFECTIVE 2756)	response to cadmium ion	-	Golgi apparatus
Vv00s0265g00130	True	24.1388	30.3004	False	65.3954	False	Unknown protein	copper ion transport	copper chaperone activity	mitochondrial intermembrane space
Vv00s0265g00140	True	1.70891	1.70593	False	6.52936	False	no hit	-	-	-
Vv00s0265g00170	True	2.59539	0.558071	True	2.92411	False	lipoxygenase	-	-	-
Vv00s0266g00010	True	0.212097	0	False	0	False	1,8-cineole synthase, chloroplast, putative OS=Ricinus communis GN=RCOM_0906740 PE=4 SV=1	metabolic process	magnesium ion binding;(R)-limonene synthase activity	chloroplast
Vv00s0266g00020	True	0.0509915	0.342417	False	0	False	1,8-cineole synthase, chloroplast, putative OS=Ricinus communis GN=RCOM_0906740 PE=4 SV=1	metabolic process	magnesium ion binding;(R)-limonene synthase activity;(+)-delta-cadinene synthase activity	chloroplast
Vv00s0266g00030	True	0	0	False	0	False	receptor kinase 2	protein phosphorylation	protein serine/threonine kinase activity;ATP binding	-
Vv00s0266g00040	True	0	0.277848	False	0	False	1,8-cineole synthase, chloroplast, putative OS=Ricinus communis GN=RCOM_0906740 PE=4 SV=1	metabolic process	lyase activity	-
Vv00s0266g00070	True	0	0.619082	True	0.121576	False	linalool synthase	metabolic process	magnesium ion binding;(R)-limonene synthase activity;(+)-delta-cadinene synthase activity	chloroplast
Vv00s0266g00080	True	0	0	False	0	False	no hit	-	-	-
Vv00s0266g00090	True	0.1018	0.0390228	False	0.0229064	False	ARK3 (Arabidopsis Receptor Kinase 3)	protein phosphorylation;recognition of pollen	MAP kinase kinase kinase activity;non-membrane spanning protein tyrosine kinase activity;receptor activity;calmodulin binding;ATP binding;sugar binding	integral to membrane;plasma membrane part
Vv00s0267g00020	True	2.44343	1.95215	False	7.04307	False	dynamin-2A	-	GTPase activity;GTP binding	-
Vv00s0267g00030	True	10.4382	2.33993	False	0	True	unknown	-	-	-
Vv00s0267g00040	True	0	0.0759499	False	0.0171079	False	no hit	proteolysis	cysteine-type peptidase activity	-
Vv00s0267g00050	True	0	0	False	0	False	no hit	-	-	-
Vv00s0267g00060	True	0	0	False	0	False	no hit	-	-	-
Vv00s0268g00020	True	8.3322	13.5901	True	32.1041	True	Phytase	-	acid phosphatase activity;metal ion binding	extracellular region
Vv00s0268g00030	True	0.166013	0.0455357	False	0.185378	False	Myosin-like protein XIA	-	-	-
Vv00s0269g00010	True	7.9757	6.46707	False	10.3898	False	far-red impaired responsive family protein	-	-	-
Vv00s0269g00020	True	12.3969	6.01492	False	13.6029	False	Unknown protein	embryo development ending in seed dormancy	-	-
Vv00s0269g00030	True	0.884031	0.951826	False	2.85628	False	no hit	-	-	-
Vv00s0269g00040	True	4.28777	3.48731	False	9.31575	False	unknown	-	-	-
Vv00s0269g00050	True	0.770812	0.331799	False	1.50041	False	IMP dehydrogenase/GMP reductase	-	-	-
Vv00s0269g00060	True	0	0	False	0	False	no hit	-	-	-
Vv00s0269g00070	True	0.792722	0	False	0	False	no hit	-	-	-
Vv00s0269g00080	True	0.910054	1.62559	False	3.63434	False	Peptidase C50, separase	-	-	-
Vv00s0269g00100	True	0.104818	0.0755073	False	0.206721	False	Ankyrin	-	protein binding	-
Vv00s0269g00110	True	0.379586	0	False	0.246924	False	Ankyrin repeat protein	-	-	-
Vv00s0269g00120	True	0.105236	0	False	0.0876617	False	Ankyrin repeat protein	-	-	-
Vv00s0269g00130	True	0.604754	0.753763	False	0.937253	False	Ankyrin	-	-	-
Vv00s0269g00140	True	7.93573	1.1524	True	0.311976	True	Ankyrin	-	-	-
Vv00s0269g00150	True	4.54818	0.689911	True	0.606789	True	IMP dehydrogenase/GMP reductase	-	-	-
Vv00s0269g00160	True	0	0	False	0	False	no hit	-	-	-
Vv00s0269g00170	True	0	0	False	0	False	no hit	-	protein binding	-
Vv00s0269g00180	True	0.40275	0	False	0	False	ankyrin repeat protein family	-	-	-
Vv00s0270g00010	True	0	0.451803	True	41.4574	True	no hit	-	-	-
Vv00s0270g00020	True	0	0	False	0	False	no hit	-	-	-
Vv00s0270g00030	True	0.984745	0.422832	False	0.242018	True	NC domain-containing protein	-	-	-
Vv00s0270g00040	True	8.30961	1.27494	True	1.57687	True	no hit	translation	structural constituent of ribosome;rRNA binding	ribosome;chloroplast
Vv00s0270g00050	True	174.907	275.212	True	559.59	True	Unknown protein	-	-	-
Vv00s0270g00090	True	1.33688	0.569073	False	3.95433	False	pentatricopeptide repeat-containing protein	-	binding	-
Vv00s0270g00100	True	9.25723	6.34751	False	25.8819	False	diphthamide synthesis DPH2 family	peptidyl-diphthamide biosynthetic process from peptidyl-histidine	-	cytoplasm
Vv00s0270g00110	True	1.17298	0.903337	False	4.3787	True	no hit	-	-	-
Vv00s0270g00120	True	0.227738	0.294975	False	12.259	True	alpha-amylase/subtilisin inhibitor	-	endopeptidase inhibitor activity;peptidase activity	-
Vv00s0270g00130	True	1.42243	0.171567	True	0.918139	True	RKF2 (RECEPTOR-LIKE SERINE/THREONINE KINASE 2)	protein phosphorylation	protein serine/threonine kinase activity;receptor activity;ATP binding	integral to membrane
Vv00s0271g00010	True	0.0131131	0.564856	True	0	False	1,8-cineole synthase, chloroplast, putative OS=Ricinus communis GN=RCOM_0906740 PE=4 SV=1	metabolic process	magnesium ion binding;(R)-limonene synthase activity;(+)-delta-cadinene synthase activity	chloroplast
Vv00s0271g00020	True	0.257934	0	False	0	False	S-locus protein kinase	protein phosphorylation	protein serine/threonine kinase activity;ATP binding	-
Vv00s0271g00030	True	0.918956	0.107685	True	0.0464572	True	myrcene synthase	metabolic process	magnesium ion binding;(R)-limonene synthase activity;(+)-delta-cadinene synthase activity	chloroplast
Vv00s0271g00040	True	0.802553	0.712989	False	1.64282	False	pentatricopeptide (PPR) repeat-containing protein	-	binding	mitochondrion
Vv00s0271g00050	True	0.187968	0	False	0.305807	False	pentatricopeptide (PPR) repeat-containing protein	-	binding	mitochondrion
Vv00s0271g00060	True	2.16515	0.16189	True	0.0632183	True	linalool synthase	metabolic process	magnesium ion binding;(R)-limonene synthase activity;(+)-delta-cadinene synthase activity	chloroplast
Vv00s0271g00070	True	2.45729	1.86514	False	4.04155	False	pentatricopeptide (PPR) repeat-containing protein	-	binding	mitochondrion
Vv00s0271g00080	True	6.37437	2.21148	False	7.41288	False	pentatricopeptide (PPR) repeat membrane-associated salt-inducible protein	-	binding	mitochondrion
Vv00s0271g00090	True	11.7664	0.554682	True	2.27886	True	Unknown protein	-	-	vacuole
Vv00s0271g00100	True	5.3302	0.716219	True	0.137903	True	unknown	-	-	-
Vv00s0271g00110	True	0.5023	19.3091	True	10.9379	True	FLAVODOXIN-LIKE QUINONE REDUCTASE 1	negative regulation of transcription	FMN binding;oxidoreductase activity	-
Vv00s0273g00020	True	5.1838	4.5857	False	13.2083	False	calcium-dependent protein kinase 13 CPK13	-	calcium ion binding;protein binding;ATP binding;kinase activity	-
Vv00s0273g00030	True	0	0	False	0.497808	False	no hit	-	-	-
Vv00s0273g00040	True	0.715249	1.38339	False	1.39158	False	CTV.22	regulation of transcription, DNA-dependent	transcription cofactor activity;protein binding	-
Vv00s0274g00010	True	0.0766467	0.170116	False	0.415761	False	DNA mismatch repair protein MSH3	-	-	-
Vv00s0274g00020	True	0	0	False	0	False	no hit	-	-	-
Vv00s0274g00030	True	0.0227387	0.00235358	False	0.00171581	False	myrcene synthase Oc15	-	-	-
Vv00s0274g00040	True	9.45442	3.81698	False	10.7414	False	pentatricopeptide (PPR) repeat membrane-associated salt-inducible protein	-	binding	mitochondrion
Vv00s0274g00050	True	35.4587	1.33795	True	7.86733	True	Unknown protein	-	-	vacuole
Vv00s0274g00060	True	9.71766	1.09408	True	0.285268	True	Glycine-rich protein	-	-	-
Vv00s0274g00070	True	2.40578	0.204931	True	0.370117	True	basic helix-loop-helix (bHLH) family	regulation of transcription	transcription regulator activity	nucleus
Vv00s0274g00080	True	0.898491	17.4697	True	12.7309	True	benzoquinone reductase	negative regulation of transcription	FMN binding;oxidoreductase activity	-
Vv00s0274g00090	True	2.51053	47.8094	True	52.2644	True	quinone oxidoreductase	negative regulation of transcription	FMN binding;oxidoreductase activity	-
Vv00s0275g00010	True	3.84524	0.887059	False	1.02736	False	photosystem II protein D2	photosynthetic electron transport in photosystem II	electron transporter, transferring electrons within the cyclic electron transport pathway of photosynthesis activity	plasma membrane light-harvesting complex
Vv00s0275g00030	True	1.56084	0.357241	False	0.656627	False	ycf1	-	-	-
Vv00s0275g00060	True	8.65068	1.25176	True	0	True	disease resistance protein (TIR-NBS-LRR class)	-	-	-
Vv00s0276g00010	True	0.400325	0.352519	False	2.9144	False	no hit	-	-	-
Vv00s0276g00020	True	0	0	False	0.422749	False	no hit	-	-	-
Vv00s0276g00030	True	0	0	False	0	False	no hit	-	-	-
Vv00s0276g00050	True	0.448658	0.258689	False	0.21664	False	disease resistance protein (NBS class)	apoptosis;defense response	phosphoprotein phosphatase activity;protein binding;ATP binding	-
Vv00s0276g00060	True	1.08704	0.940404	False	6.06378	False	CC-NBS-LRR class	-	-	-
Vv00s0276g00070	True	0.0737955	0.097675	False	0.038188	False	disease resistance protein	apoptosis;defense response	ATP binding	-
Vv00s0276g00080	True	0.0419462	0	False	0	False	disease resistance protein	apoptosis;defense response	protein binding;ATP binding	-
Vv00s0279g00010	True	0	0	False	0.384443	False	unknown	-	-	-
Vv00s0279g00030	True	5.04942	7.78538	False	16.45	False	Auxilin protein	-	-	-
Vv00s0279g00040	True	4.43557	5.45657	False	10.6191	False	Auxilin protein	-	-	-
Vv00s0279g00050	True	10.6212	11.9672	False	22.1534	False	Auxilin protein	-	-	-
Vv00s0279g00060	True	0	0	False	0	False	no hit	-	-	-
Vv00s0279g00070	True	0.696347	1.10586	False	1.84942	False	ZFWD1 (zinc finger WD40 repeat protein 1)	-	nucleic acid binding;zinc ion binding	-
Vv00s0279g00080	True	0.465291	0.353483	False	0	False	NADP dependent malic enzyme	malate metabolic process;oxidation-reduction process	malic enzyme activity;oxidoreductase activity, acting on the CH-OH group of donors, NAD or NADP as acceptor;metal ion binding;NAD or NADH binding	-
Vv00s0279g00090	True	0.25959	5.42684	False	1.43825	False	copper-binding family protein	-	-	-
Vv00s0279g00100	True	1.18024	187.133	True	15.5029	True	no hit	metal ion transport	metal ion binding	-
Vv00s0279g00110	True	0	0	False	0.380048	False	no hit	intracellular protein transport	binding	endoplasmic reticulum;Golgi apparatus
Vv00s0279g00120	True	0.231506	0	False	0.26008	False	no hit	-	-	-
Vv00s0281g00010	True	0.811066	0.396944	False	0.368172	False	Ankyrin repeat protein	-	-	-
Vv00s0281g00020	True	0.207476	0.0978699	False	0	False	Ankyrin repeat protein	-	-	-
Vv00s0281g00030	True	0	0	False	0	False	no hit	-	-	-
Vv00s0282g00010	True	18.7751	18.6413	False	7.41762	True	methionine sulfoxide reductase	transport;electron transport chain	peptide-methionine-(S)-S-oxide reductase activity;peptide-methionine (R)-S-oxide reductase activity;metal ion binding	cytosol
Vv00s0282g00020	True	11.6269	0.991005	True	2.55972	True	K+ efflux antiporter (KEA3)	potassium ion transport;metabolic process;transmembrane transport	catalytic activity;binding;solute:hydrogen antiporter activity	integral to membrane
Vv00s0282g00030	True	6.40922	3.53771	False	5.50266	False	leaf senescence protein	plant-type cell wall modification;cellulose biosynthetic process;pectin biosynthetic process	-	-
Vv00s0282g00040	True	15.1779	12.6789	False	4.49907	True	major facilitator superfamily protein (MFS) Spinster	transmembrane transport	-	-
Vv00s0282g00050	True	0.0960716	0.408422	False	0.831478	False	separase	proteolysis	peptidase activity	nucleus
Vv00s0282g00060	True	0	0.0216004	False	0.0148623	False	no hit	proteolysis	cysteine-type peptidase activity	-
Vv00s0283g00010	True	0.311601	0.160445	False	0.24865	False	amidase	-	carbon-nitrogen ligase activity, with glutamine as amido-N-donor	-
Vv00s0283g00020	True	104.946	80.1504	False	80.3335	False	Tudor domain protein 4SNc	RNA interference	nucleic acid binding;protein binding;hydrolase activity, acting on ester bonds	RNA-induced silencing complex
Vv00s0283g00030	True	115.08	49.8478	False	127.616	False	calnexin 1 (CNX1)	protein folding	calcium ion binding;sugar binding;unfolded protein binding	endoplasmic reticulum lumen;endoplasmic reticulum membrane
Vv00s0283g00050	True	0.328421	0.137076	False	0.238724	False	geranyl diphosphate synthase	isoprenoid biosynthetic process	transferase activity	-
Vv00s0283g00060	True	164.757	186.886	False	143.981	False	Unknown protein	-	-	-
Vv00s0283g00070	True	18.7618	10.5385	False	9.82833	True	short-chain dehydrogenase/reductase (SDR)	oxidation-reduction process	binding;prostaglandin-E2 9-reductase activity	-
Vv00s0283g00080	True	0	0	False	0	False	MtN19-like protein	-	-	-
Vv00s0283g00090	True	0	0	False	0	False	no hit	-	-	-
Vv00s0285g00010	True	2.35728	2.5518	False	3.79828	False	CBL-interacting protein kinase 9 (CIPK9)	-	-	-
Vv00s0285g00020	True	1.9919	1.48183	False	4.83365	False	CBL-interacting protein kinase 23 (CIPK23)	signal transduction	kinase activity	-
Vv00s0285g00030	True	2.58462	3.33476	False	11.6146	False	ZFWD1 (zinc finger WD40 repeat protein 1)	-	-	-
Vv00s0285g00040	True	3.89525	8.3236	False	6.33954	True	no hit	-	-	-
Vv00s0285g00050	True	1.26477	1.53765	False	9.23849	False	no hit	-	-	-
Vv00s0285g00060	True	8.69856	1.13697	True	1.31554	True	glutamate carboxypeptidase (AMP1)	proteolysis	carboxypeptidase activity	-
Vv00s0285g00070	True	1.27745	0.526627	False	0.568395	False	glutamate carboxypeptidase (AMP1)	-	-	-
Vv00s0285g00080	True	0.10768	0	False	0.353314	False	Beta-galactosidase	-	-	-
Vv00s0285g00090	True	0	0	False	0	False	small G protein / RhoGAP	signal transduction	-	intracellular
Vv00s0286g00010	True	0.687216	0.659669	False	0.302072	False	ARK3 (Arabidopsis Receptor Kinase 3)	-	receptor activity;kinase activity	-
Vv00s0286g00020	True	10.9195	0.459238	True	7.40173	False	Curculin (mannose-binding) lectin	protein phosphorylation;recognition of pollen	MAP kinase kinase kinase activity;non-membrane spanning protein tyrosine kinase activity;receptor activity;calmodulin binding;ATP binding;sugar binding	integral to membrane;plasma membrane part
Vv00s0286g00030	True	0	0.223082	False	0.251496	False	S-locus protein kinase	protein phosphorylation	protein serine/threonine kinase activity;receptor activity;ATP binding	-
Vv00s0286g00040	True	0.523132	0.502916	False	0.255972	False	S-locus protein kinase	protein phosphorylation;recognition of pollen	protein serine/threonine kinase activity;ATP binding	-
Vv00s0286g00050	True	0.583988	0.0520895	True	0.251496	True	S-locus protein kinase	protein phosphorylation	protein serine/threonine kinase activity;receptor activity;ATP binding	-
Vv00s0286g00060	True	0	0	False	0	False	S-locus protein kinase	-	-	-
Vv00s0286g00080	True	2.58828	2.93507	False	5.24123	False	no hit	-	-	-
Vv00s0286g00090	True	0	0	False	0	False	no hit	-	-	-
Vv00s0286g00100	True	0.129643	0	False	0.251788	False	S-locus protein kinase	protein phosphorylation	protein serine/threonine kinase activity;receptor activity;ATP binding	-
Vv00s0286g00110	True	0.602721	0.105921	True	0.119897	True	S-locus protein kinase	protein phosphorylation;recognition of pollen	protein serine/threonine kinase activity;non-membrane spanning protein tyrosine kinase activity;receptor activity;ATP binding;sugar binding	-
Vv00s0286g00120	True	0	0	False	0	False	S-locus protein kinase	protein phosphorylation	protein kinase activity;ATP binding	-
Vv00s0286g00130	True	9.42703	4.6825	False	0.9168	True	S-locus lectin protein kinase	protein phosphorylation;recognition of pollen	protein serine/threonine kinase activity;receptor activity;calmodulin binding;ATP binding;sugar binding	integral to membrane;plasma membrane part
Vv00s0286g00140	True	7.09743	1.03905	True	0.0946872	True	serine/threonine-protein kinase receptor ARK3	protein phosphorylation;recognition of pollen	protein serine/threonine kinase activity;non-membrane spanning protein tyrosine kinase activity;receptor activity;calmodulin binding;ATP binding;sugar binding	integral to membrane;plasma membrane part
Vv00s0287g00010	True	1.62367	1.25951	False	7.80231	False	Histone-lysine N-methyltransferase, H3 lysine-9 specific SUVH5	-	protein binding;methyltransferase activity	nucleus
Vv00s0287g00020	True	2.42974	2.60039	False	3.25513	False	unknown	-	-	-
Vv00s0287g00030	True	2.0103	1.3785	False	22.5152	True	no hit	-	-	-
Vv00s0287g00040	True	15.4959	9.11257	False	97.0015	True	GATA transcription factor 28	regulation of transcription, DNA-dependent	sequence-specific DNA binding transcription factor activity;zinc ion binding;sequence-specific DNA binding	nucleus;cytoplasm
Vv00s0287g00050	True	6.06505	8.0593	True	17.9537	True	Unknown protein	-	-	-
Vv00s0287g00070	True	12.9171	10.7817	False	35.0732	True	no hit	-	-	-
Vv00s0287g00080	True	11.8143	16.3109	False	42.1351	True	vesicle-associated membrane protein	-	structural molecule activity	-
Vv00s0287g00090	True	0	0	False	0	False	no hit	proteolysis	cysteine-type peptidase activity	-
Vv00s0287g00100	True	0	0	False	0.152728	False	no hit	-	-	-
Vv00s0288g00010	True	0.128334	0.138751	False	0.13894	False	nematode resistance-like protein	apoptosis;signal transduction;innate immune response	transmembrane receptor activity;protein binding;ATP binding;nucleoside-triphosphatase activity	intrinsic to membrane
Vv00s0288g00020	True	0.679581	0.234681	False	0.248131	False	nematode resistance-like protein	-	protein binding	-
Vv00s0288g00030	True	0	0	False	0.161012	False	unknown	-	-	-
Vv00s0288g00040	True	5.70252	2.3658	False	2.77888	True	TIR-NBS disease resistance	apoptosis;signal transduction;innate immune response	transmembrane receptor activity;ATP binding	intrinsic to membrane
Vv00s0288g00050	True	0	0	False	0	False	V-type H+-transporting ATPase subunit G	proton transport	hydrolase activity, acting on acid anhydrides, catalyzing transmembrane movement of substances	vacuolar proton-transporting V-type ATPase complex
Vv00s0288g00060	True	0	1.63533	False	2.32408	False	no hit	-	-	-
Vv00s0288g00070	True	0.551293	0.327378	False	0.153151	False	no hit	-	protein binding	-
Vv00s0291g00020	True	4.69476	0	True	0	True	Unknown protein	-	-	-
Vv00s0291g00030	True	0	0	False	0.188747	False	ENHANCER OF SHOOT REGENERATION 1 ESR1	regulation of transcription, DNA-dependent	DNA binding;sequence-specific DNA binding transcription factor activity	nucleus
Vv00s0291g00050	True	60.0819	84.7087	True	128.907	False	octicosapeptide/Phox/Bem1p (PB1) domain-containing protein	-	protein binding	-
Vv00s0291g00060	True	45.8139	1.94681	True	3.02777	True	inorganic phosphate transporter 2-1, chloroplast precursor	phosphate transport	inorganic phosphate transmembrane transporter activity	membrane
Vv00s0291g00070	True	2.51161	3.98206	True	9.46769	True	Unknown protein	-	-	endoplasmic reticulum
Vv00s0291g00080	True	0.872131	1.64818	True	3.74198	True	Unknown protein	-	-	-
Vv00s0291g00090	True	22.0931	16.5862	False	55.2066	False	Cyclin-related	-	hydrolase activity	-
Vv00s0291g00100	True	6.91309	13.6979	False	91.6427	True	ABC transporter B member 5	transmembrane transport	ATP binding;xenobiotic-transporting ATPase activity	integral to membrane
Vv00s0294g00010	True	2.63007	0.623323	True	2.17088	False	receptor serine/threonine kinase	-	protein binding;zinc ion binding	-
Vv00s0294g00020	True	2.46926	0.326524	True	0.0879194	True	kinase	protein phosphorylation	protein serine/threonine kinase activity;receptor activity;ATP binding	-
Vv00s0294g00030	True	0	0	False	0	False	no hit	-	-	-
Vv00s0294g00040	True	7.01785	4.15077	False	20.8834	True	receptor serine/threonine kinase	protein phosphorylation	protein serine/threonine kinase activity;receptor activity;ATP binding	-
Vv00s0294g00060	True	1.17724	0.651407	False	3.61517	False	receptor serine/threonine kinase	-	ligase activity	-
Vv00s0294g00070	True	0.579918	0.152643	False	0.942427	False	Ser/Thr receptor-like kinase1	protein phosphorylation	protein serine/threonine kinase activity;receptor activity;ATP binding	-
Vv00s0294g00080	True	0.271257	0.189338	False	0.431137	False	receptor kinase homolog LRK10	-	protein binding;zinc ion binding	-
Vv00s0294g00090	True	0.236653	0.283093	False	0.174303	False	Ser/Thr receptor-like kinase1	protein phosphorylation;transmembrane transport	protein serine/threonine kinase activity;receptor activity;transporter activity;ATP binding	membrane
Vv00s0294g00100	True	5.25346	0	True	0	True	BRASSINOSTEROID INSENSITIVE 1-associated receptor kinase 1	protein phosphorylation	protein serine/threonine kinase activity;ATP binding	-
Vv00s0299g00010	True	40.3978	10.8244	False	13.7891	True	Acyl-CoA oxidase (ACX5)	oxidation-reduction process	oxidoreductase activity, acting on the CH-CH group of donors;flavin adenine dinucleotide binding	-
Vv00s0299g00030	True	9.88602	9.23078	False	20.6566	False	E3 ubiquitin-protein ligase HOS1	response to cold;negative regulation of transcription;protein ubiquitination	ubiquitin-protein ligase activity;protein binding;zinc ion binding	nucleus;cytoplasm
Vv00s0299g00040	True	7.82147	4.67179	False	4.14559	False	Gibberellin 20-oxidase	oxidation-reduction process	iron ion binding;oxidoreductase activity	-
Vv00s0299g00050	True	4.01163	2.84152	False	3.08388	False	gibberellin 20-oxidase	-	oxidoreductase activity	-
Vv00s0299g00060	True	34.3685	23.4633	False	124.437	True	MYB DIVARICATA	regulation of transcription	DNA binding;zinc ion binding	nucleus
Vv00s0299g00070	True	5.02565	2.94518	False	3.52051	False	Unknown protein	-	-	Golgi apparatus
Vv00s0299g00080	True	23.9816	8.63676	False	16.395	True	unknown	-	-	-
Vv00s0299g00090	True	0	0	False	0	True	no hit	-	-	-
Vv00s0299g00100	True	13.7008	7.08393	False	12.4747	False	ARABIDOPSIS THALIANA HOMEOBOX PROTEIN 2	regulation of transcription, DNA-dependent	sequence-specific DNA binding transcription factor activity;transcription activator activity;sequence-specific DNA binding	nucleus
Vv00s0299g00110	True	3.67334	5.28567	True	28.1278	True	glycoprotein homolog, related	-	-	-
Vv00s0301g00020	True	12.4256	10.8487	False	71.0483	True	Unknown protein	-	-	-
Vv00s0301g00030	True	87.6252	62.972	False	83.9853	False	secretory carrier membrane protein (SCAMP3)	protein transport	-	plasma membrane;integral to membrane;transport vesicle membrane
Vv00s0301g00040	True	33.4282	37.5591	False	97.3178	True	glycine-rich protein	-	-	-
Vv00s0301g00050	True	14.546	2.12035	True	9.13456	False	3'(2') 5'-bisphosphate nucleotidase	sulfur compound metabolic process	inositol-1,4-bisphosphate 1-phosphatase activity;3'(2'),5'-bisphosphate nucleotidase activity;metal ion binding	-
Vv00s0301g00060	True	9.26529	2.10171	True	30.9176	False	no hit	-	-	-
Vv00s0301g00070	True	7.68178	1.92476	False	5.85531	False	no hit	-	-	-
Vv00s0301g00080	True	23.4968	8.89079	False	49.9763	False	no hit	-	-	-
Vv00s0301g00090	True	1.66431	0.552721	False	46.4085	True	NDA2 (ALTERNATIVE NAD(P)H DEHYDROGENASE 2)	oxidation-reduction process	calcium ion binding;oxidoreductase activity;flavin adenine dinucleotide binding	-
Vv00s0301g00100	True	2.50605	14.1114	True	1016.5	True	BFN1 (BIFUNCTIONAL NUCLEASE I)	DNA catabolic process	nucleic acid binding;endonuclease activity	-
Vv00s0301g00110	True	28.5545	13.1842	False	20.2971	True	bifunctional nuclease	DNA catabolic process	nucleic acid binding;endonuclease activity	-
Vv00s0301g00120	True	0	0.197486	False	0.411832	False	late embryogenesis abundant protein	-	-	-
Vv00s0301g00130	True	0	0.744308	False	0	False	late embryogenesis abundant protein	-	-	-
Vv00s0301g00150	True	0	0	False	0	False	late embryogenesis abundant protein	-	-	-
Vv00s0301g00160	True	0	0	False	0.177119	False	no hit	-	-	-
Vv00s0301g00170	True	37.6796	33.6552	False	33.0464	False	NADPH quinone oxidoreductase-like protein	oxidation-reduction process	zinc ion binding;oxidoreductase activity	-
Vv00s0301g00180	True	26.9751	18.617	False	19.0871	True	NADPH quinone oxidoreductase	oxidation-reduction process	zinc ion binding;oxidoreductase activity	-
Vv00s0301g00190	True	1.86191	0.312358	True	2.43607	False	Beta-galactosidase	carbohydrate metabolic process	hydrolase activity, hydrolyzing O-glycosyl compounds;sugar binding	-
Vv00s0302g00010	True	0.547809	1.14958	False	2.57932	False	Unknown protein	-	-	mitochondrion
Vv00s0302g00020	True	0.215239	0.266292	False	0.510446	False	LYS/HIS TRANSPORTER 7 LHT7	amino acid transport	-	plasma membrane;integral to membrane
Vv00s0302g00030	True	0	0	False	0	False	LYS/HIS TRANSPORTER 7 LHT7	-	-	integral to membrane
Vv00s0302g00040	True	0.2441	0.364841	False	1.36483	False	no hit	-	-	-
Vv00s0302g00050	True	21.9708	16.3016	False	69.6284	True	zinc finger (DHHC type) family	-	zinc ion binding;transferase activity	-
Vv00s0302g00060	True	1.21026	0.698125	False	3.76294	False	no hit	-	-	-
Vv00s0304g00010	True	46.5494	50.8368	False	5.76176	True	Unknown protein	-	-	-
Vv00s0304g00020	True	21.1407	1.13653	True	1.86639	True	UNE2 (unfertilized embryo sac 2)	transmembrane transport	-	-
Vv00s0304g00030	True	19.4119	5.9217	True	23.3833	False	VQ motif-containing protein	-	-	-
Vv00s0304g00040	True	0.183529	0.531396	False	0.140599	False	Succinate dehydrogenase iron-sulfur protein, Mitochondrial	tricarboxylic acid cycle;translation;transport;electron transport chain	structural constituent of ribosome;succinate dehydrogenase (ubiquinone) activity;electron carrier activity;metal ion binding;2 iron, 2 sulfur cluster binding;3 iron, 4 sulfur cluster binding;4 iron, 4 sulfur cluster binding	mitochondrial inner membrane;ribosome
Vv00s0304g00050	True	4.36785	2.35547	False	6.48562	False	electron transport SCO1/SenC family protein	copper ion transport;cellular copper ion homeostasis;respiratory chain complex IV assembly;cell redox homeostasis	copper ion binding	mitochondrial inner membrane
Vv00s0304g00060	True	0.0873253	0.0867821	False	0.296207	False	TTL1 (TETRATRICOPETIDE-REPEAT THIOREDOXIN-LIKE 1)	cell redox homeostasis	protein binding	-
Vv00s0304g00070	True	140.649	63.2297	False	15.0348	True	lipid-associated family protein	-	protein binding	vacuole;plasma membrane;chloroplast thylakoid membrane
Vv00s0304g00080	True	15.2939	17.4024	False	0.768023	True	trehalose-6-phosphate phosphatase	-	-	-
Vv00s0308g00010	True	0.225957	0	False	1.09226	False	no hit	-	nucleic acid binding;zinc ion binding	-
Vv00s0308g00020	True	0	0	False	0	False	arginine decarboxylase [Vitis vinifera]	arginine catabolic process;spermidine biosynthetic process	arginine decarboxylase activity	-
Vv00s0308g00030	True	0	0	False	0	False	no hit	-	-	-
Vv00s0308g00040	True	0	0	False	0	False	no hit	-	-	-
Vv00s0309g00010	True	1.44057	1.26918	False	3.37355	False	no hit	-	-	-
Vv00s0309g00020	True	5.5146	3.70328	False	23.505	True	Histone-lysine N-methyltransferase, H3 lysine-9 specific SUVH5	chromatin modification	DNA binding;protein binding;zinc ion binding;histone-lysine N-methyltransferase activity	chromosome, centromeric region;nucleus
Vv00s0309g00040	True	0.0647751	0.108301	False	0.342707	False	ATP-dependent Clp protease proteolytic subunit (ClpP4)	proteolysis	serine-type endopeptidase activity;ATP binding	chloroplast
Vv00s0309g00050	True	0.0816989	0.420403	False	0.302306	False	EXPANSIN-LIKE B1	cellular cell wall organization;sexual reproduction	-	extracellular region;cell wall;membrane
Vv00s0309g00080	True	0.217755	0.207469	False	0.150896	False	ATP-dependent Clp protease proteolytic subunit (ClpP4)	proteolysis	serine-type endopeptidase activity;ATP binding	chloroplast
Vv00s0309g00090	True	0	0.594609	True	2.28781	True	EXPANSIN-LIKE B1	cellular cell wall organization;sexual reproduction	-	extracellular region;cell wall;membrane
Vv00s0313g00010	True	0.168219	0.0768877	False	0.277541	False	centromere protein	-	-	-
Vv00s0313g00020	True	6.81171	6.08151	False	33.763	True	mechanosensitive ion channel MSCS-LIKE 2	transmembrane transport	-	membrane
Vv00s0313g00030	True	533.787	187.708	True	279.576	True	auxin-independent growth promoter	-	protein binding	Golgi apparatus
Vv00s0313g00040	True	36.0439	33.8217	False	10.6814	True	PAS2 (PASTICCINO 2)	fatty acid biosynthetic process;multicellular organismal development;cell differentiation;negative regulation of developmental growth;negative regulation of peptidyl-tyrosine phosphorylation;regulation of cell division	enoyl-CoA hydratase activity	nucleus;cytosol;fatty acid elongase complex;integral to membrane
Vv00s0313g00050	True	0.0212186	0.21153	True	1.07343	True	RAB GDP DISSOCIATION INHIBITOR 1 ATGD1	-	-	-
Vv00s0313g00060	True	0	1.80783	False	0	False	no hit	-	-	-
Vv00s0313g00070	True	11.9426	19.1857	False	59.9775	True	MADS-box protein SVP (SHORT VEGETATIVE PHASE)	regulation of transcription, DNA-dependent	sequence-specific DNA binding transcription factor activity;sequence-specific DNA binding	nucleus
Vv00s0313g00080	True	42.9045	18.5303	False	21.8649	True	kinesin motor protein	microtubule-based movement	microtubule motor activity;ATP binding	microtubule
Vv00s0316g00010	True	5.48243	7.07155	False	2.13625	False	Disease resistance protein	oxidation-reduction process	protein binding;kinase activity;2-alkenal reductase activity	-
Vv00s0316g00020	True	0.0953665	0.158436	False	0	False	chloride channel protein CLC-A	chloride transport;transmembrane transport	voltage-gated chloride channel activity	integral to membrane
Vv00s0316g00040	True	0.43933	0.0625818	False	0.150998	False	Disease resistance protein	oxidation-reduction process	protein binding;kinase activity;2-alkenal reductase activity	-
Vv00s0316g00050	True	0	0.0961959	False	0	False	chloride channel protein B	chloride transport;transmembrane transport	voltage-gated chloride channel activity	integral to membrane
Vv00s0316g00060	True	0.300784	0	False	0.148695	False	HcrVf1 protein	-	-	-
Vv00s0317g00010	True	0	0	False	0	False	no hit	developmental process	-	-
Vv00s0317g00020	True	0.465231	0	False	0	False	Unknown protein	developmental process	-	-
Vv00s0317g00030	True	0.128104	0	False	0	False	Unknown protein	developmental process	-	-
Vv00s0317g00040	True	0	0	False	2.32801	False	Dehydroascorbate reductase	-	-	-
Vv00s0317g00050	True	126.971	78.4835	False	129.603	False	dehydroascorbate reductase	protein glutathionylation;oxidation-reduction process	glutathione transferase activity;protein binding;glutathione dehydrogenase (ascorbate) activity	cytoplasm
Vv00s0317g00060	True	15.0396	7.62768	False	21.9222	False	Unknown protein	-	transferase activity, transferring glycosyl groups	-
Vv00s0317g00070	True	0	0.0726042	False	0.377686	False	disease resistance-responsive	-	-	-
Vv00s0317g00080	True	0	0	False	0	False	Dirigent protein	-	-	-
Vv00s0317g00090	True	0	0	False	0.191044	False	disease resistance-responsive	-	-	-
Vv00s0317g00100	True	34.8349	16.9925	False	71.3079	False	CPSF A subunit, C-terminal	-	nucleic acid binding	nucleus
Vv00s0317g00110	True	55.2249	11.2107	True	65.433	False	esterase/lipase/thioesterase	-	acylglycerol lipase activity	plasma membrane
Vv00s0317g00120	True	0	0	False	0	False	no hit	-	-	-
Vv00s0317g00130	True	577.354	256.22	False	388.21	False	Ribosomal protein L35 (RPL35B) 60S	translation	structural constituent of ribosome	ribosome
Vv00s0317g00140	True	0.273172	0.145992	False	1.10882	False	exocyst subunit EXO70 H2	exocytosis	-	exocyst;cytosol
Vv00s0317g00150	True	1.86904	2.44631	False	13.6154	True	pectate lyase	-	pectate lyase activity;metal ion binding	-
Vv00s0317g00160	True	0.263932	0	False	0	False	Chalcone and stilbene synthases	fatty acid biosynthetic process;response to cold;response to light stimulus	acyltransferase activity	endoplasmic reticulum;integral to membrane
Vv00s0319g00010	True	3.11132	1.56668	False	3.50236	False	no hit	-	-	-
Vv00s0319g00040	True	0	0	False	0.0800674	False	small G protein / RhoGAP	-	-	-
Vv00s0319g00050	True	0.668591	0	False	0	False	Beta-galactosidase 10	-	-	-
Vv00s0319g00060	True	3.19921	0.187065	True	0.437941	True	glutamate carboxypeptidase (AMP1)	proteolysis	peptidase activity	-
Vv00s0319g00070	True	0	0	False	0	False	no hit	-	-	-
Vv00s0322g00010	True	0	1.25351	True	0	False	cyclin-D like protein	cell cycle;cell division	protein binding	nucleus
Vv00s0322g00020	True	1.45006	0.823294	False	1.06907	False	HHP4 (heptahelical protein 4)	response to hormone stimulus;response to sucrose stimulus	-	integral to membrane
Vv00s0322g00030	True	12.1255	61.0416	True	23.2899	False	alpha-6-galactosyltransferase	-	transferase activity, transferring hexosyl groups	integral to membrane
Vv00s0322g00040	True	58.896	50.1865	False	95.9466	False	RuvB DNA helicase protein	-	-	-
Vv00s0323g00010	True	0	0	False	0.983004	True	no hit	-	-	-
Vv00s0323g00020	True	34.8587	36.4521	False	63.3232	True	HSP associated protein	-	-	-
Vv00s0323g00030	True	170.973	143.752	False	245.097	False	HSP associated protein	cell redox homeostasis	binding	-
Vv00s0323g00040	True	16.9071	10.213	False	22.229	False	Unknown protein	-	-	chloroplast stroma
Vv00s0323g00050	True	7.38378	1.95805	True	3.32848	True	invertase/pectin methylesterase inhibitor	-	enzyme inhibitor activity;pectinesterase activity	-
Vv00s0323g00060	True	40.5842	1.97033	True	16.2121	True	invertase/pectin methylesterase inhibitor	-	enzyme inhibitor activity;pectinesterase activity	-
Vv00s0323g00070	True	0.431385	80.6478	True	1274.08	True	pectin methylesterase inhibitor	-	enzyme inhibitor activity;pectinesterase activity	-
Vv00s0323g00080	True	52.1784	22.8781	False	31.6716	True	elongation factor G, chloroplast precursor	translational elongation	translation elongation factor activity;GTPase activity;GTP binding	intracellular
Vv00s0323g00100	True	2.24059	1.46922	False	0.792752	True	vacuolar processing enzyme beta	proteolysis	cysteine-type endopeptidase activity	-
Vv00s0324g00010	True	33.6807	11.8608	True	19.6927	False	leucine-rich repeat family protein	-	receptor activity;protein binding;kinase activity	-
Vv00s0324g00020	True	7.13304	0.778863	True	0.292603	True	hydrolase, alpha/beta fold	-	hydrolase activity	-
Vv00s0324g00030	True	1.41001	1.41278	False	0.7393	False	unknown	-	-	-
Vv00s0324g00040	True	44.9043	33.8763	False	42.5167	False	molecular chaperone DnaJ	protein folding;response to heat	ATP binding;heat shock protein binding;metal ion binding;unfolded protein binding	cytoplasm
Vv00s0324g00050	True	0.312675	49.032	True	61.5969	True	UDP-glucose glucosyltransferase	metabolic process	anthocyanidin 3-O-glucosyltransferase activity	-
Vv00s0324g00060	True	0.248922	0.520134	False	51.7968	True	UDP-glycosyltransferase 85A8	metabolic process	anthocyanidin 3-O-glucosyltransferase activity	-
Vv00s0324g00070	True	2.31543	6.85844	True	0.464181	True	cytokinin-O-glucosyltransferase 2	metabolic process	anthocyanidin 3-O-glucosyltransferase activity	-
Vv00s0324g00080	True	2.69321	0.709567	False	0.271066	True	UDP-glucoronosyl and UDP-glucosyl transferase	metabolic process	transferase activity, transferring hexosyl groups	-
Vv00s0324g00090	True	0.223916	0.100127	False	0.105159	False	pentatricopeptide (PPR) repeat-containing	-	binding	chloroplast
Vv00s0324g00100	True	0	0	False	0	False	UDP-glycosyltransferase 85A1	metabolic process	anthocyanidin 3-O-glucosyltransferase activity	-
Vv00s0324g00110	True	8.01175	1.53355	True	4.96419	False	haloacid dehalogenase hydrolase	metabolic process	hydrolase activity	-
Vv00s0327g00010	True	0.917908	0.688872	False	1.54879	False	no hit	-	-	-
Vv00s0327g00020	True	2.15465	0.390306	True	0.718805	True	glutamate carboxypeptidase (AMP1)	proteolysis	peptidase activity	-
Vv00s0327g00030	True	0	0	False	0	False	no hit	-	-	-
Vv00s0327g00070	True	0	0	False	0	False	Acyl-[acyl-carrier-protein] desaturase OS=Glycine max GN=SACPD A PE=3 SV=2	fatty acid biosynthetic process;oxidation-reduction process	acyl-[acyl-carrier-protein] desaturase activity;transition metal ion binding	chloroplast
Vv00s0332g00010	True	6.33228	4.4335	False	9.04182	False	Maturase matR	RNA-dependent DNA replication;mRNA processing;RNA splicing	RNA binding;RNA-directed DNA polymerase activity	mitochondrion;chloroplast
Vv00s0332g00020	True	0	0	False	0	False	no hit	-	-	-
Vv00s0332g00030	True	3.51977	2.24811	False	5.57167	False	Maturase matR	-	-	-
Vv00s0332g00040	True	0.935416	0.598177	False	1.26609	False	Unknown protein	-	-	-
Vv00s0332g00050	True	1.11263	0.778734	False	1.7977	True	cytochrome b6/f complex subunit IV petD	-	-	-
Vv00s0332g00060	True	4.63095	1.12864	False	1.94895	False	ATP synthase CF1 beta subunit	plasma membrane ATP synthesis coupled proton transport	ATP binding;hydrogen-exporting ATPase activity, phosphorylative mechanism;hydrogen ion transporting ATP synthase activity, rotational mechanism;proton-transporting ATPase activity, rotational mechanism	chloroplast thylakoid membrane;proton-transporting ATP synthase complex, catalytic core F(1)
Vv00s0332g00070	True	0	0.940363	False	0	False	no hit	-	-	-
Vv00s0332g00080	True	0.907735	0.633655	False	1.98889	False	Maturase K	RNA splicing	-	mitochondrion
Vv00s0332g00090	True	0.276055	0.168272	False	0.665116	False	Unknown protein	-	-	-
Vv00s0332g00100	True	0	0	False	0	False	no hit	-	-	-
Vv00s0332g00110	True	2.84327	1.00851	False	1.16209	False	photosystem II PsbF protein	photosynthesis	-	chloroplast thylakoid membrane;photosystem II reaction center;integral to membrane
Vv00s0332g00120	True	0	0	False	0	False	no hit	-	-	-
Vv00s0332g00130	True	2.67784	1.79896	False	5.99747	False	cytochrome c-type biogenesis protein CcmF	respiratory chain complex IV assembly;heme transport;cytochrome complex assembly	heme transporter activity	mitochondrion;membrane
Vv00s0332g00140	True	2.37569	1.72104	False	5.68594	True	NADH dehydrogenase (ubiquinone) Fe-S protein 2	oxidation-reduction process	oxidoreductase activity, acting on NADH or NADPH;quinone binding;NAD or NADH binding	mitochondrion;chloroplast
Vv00s0332g00150	True	1.23235	0.913072	False	4.06866	False	no hit	-	-	-
Vv00s0332g00160	True	5.8743	3.70157	False	12.4373	False	NADH dehydrogenase subunit 7	transport;photosynthesis, light reaction;oxidation-reduction process	NADH dehydrogenase (ubiquinone) activity;quinone binding;NAD or NADH binding	mitochondrion;chloroplast thylakoid membrane
Vv00s0332g00170	True	3.24488	2.52298	False	8.29478	False	NADH dehydrogenase subunit 7	-	-	mitochondrion
Vv00s0333g00010	True	0.796856	0	False	0.294425	False	fimbrin 1	-	-	-
Vv00s0333g00020	True	10.1112	5.33014	False	5.63912	True	Unknown protein	-	-	-
Vv00s0333g00030	True	5.48543	3.26283	False	21.3569	True	coiled-coil domain-containing protein 94	-	-	-
Vv00s0333g00040	True	86.6584	6.47454	True	347.667	True	early tobacco anther 1, putative	-	-	-
Vv00s0333g00050	True	10.9666	0.160601	True	0	True	DIR1 (DEFECTIVE IN INDUCED RESISTANCE 1)	lipid transport	-	-
Vv00s0333g00060	True	7.03445	0.449637	True	0	True	Unknown protein	response to karrikin	-	-
Vv00s0333g00070	True	19.3262	8.51505	False	7.0232	True	Unknown protein	-	-	nucleus
Vv00s0335g00010	True	20.4198	4.66013	True	0.591878	True	TIR-NBS-LRR-TIR disease resistance protein	apoptosis;signal transduction;innate immune response	transmembrane receptor activity;ATP binding	intrinsic to membrane
Vv00s0335g00020	True	16.8175	4.1667	True	1.07673	True	TIR-NBS-LRR disease resistance	-	protein binding	-
Vv00s0335g00050	True	0	0	False	0	False	S-receptor kinase 1	protein phosphorylation	protein serine/threonine kinase activity;ATP binding;sugar binding	-
Vv00s0335g00070	True	0	0	False	0	False	no hit	-	-	-
Vv00s0335g00080	True	3.42144	0.775574	True	2.31878	False	disease resistance protein (NBS class)	apoptosis;defense response	phosphoprotein phosphatase activity;protein binding;ATP binding	-
Vv00s0335g00090	True	4.79412	1.72618	False	2.0866	True	disease resistance protein (NBS class)	apoptosis;defense response	protein binding;ATP binding	-
Vv00s0336g00010	True	0	0	False	0	False	arginine decarboxylase [Vitis vinifera]	arginine catabolic process;spermidine biosynthetic process	arginine decarboxylase activity	-
Vv00s0336g00020	True	0	0	False	0	False	no hit	-	-	-
Vv00s0337g00010	True	16.5604	24.2584	False	178.281	True	salt tolerance protein 2	-	-	-
Vv00s0337g00020	True	0.876336	0.458802	False	0.526644	False	no hit	-	-	-
Vv00s0337g00030	True	0	0	False	0	False	nodulin family protein	transmembrane transport	-	-
Vv00s0337g00040	True	0.28732	0.220137	False	0.459648	False	unknown protein	-	protein binding	chloroplast
Vv00s0337g00060	True	82.1769	74.0576	False	98.7857	False	Ribosomal protein S8 (RPS8A) 40S	translation	structural constituent of ribosome	membrane;cytosolic small ribosomal subunit
Vv00s0337g00070	True	5.7686	7.44007	False	18.3152	True	Unknown protein	-	-	-
Vv00s0337g00080	True	2.61481	2.31897	False	2.36161	False	unknown protein	-	-	-
Vv00s0337g00090	True	0	0	False	0	False	unknown	-	hydrolase activity	-
Vv00s0338g00010	True	0.620804	3.86107	True	10.6172	True	F-box family protein	-	-	nucleus
Vv00s0338g00020	True	30.9952	18.6827	False	16.2724	True	Unknown protein	proteolysis	serine-type endopeptidase activity	chloroplast
Vv00s0338g00030	True	17.7254	13.2558	False	11.6041	False	cellular retinaldehyde-binding/triple function, C-terminal	-	-	-
Vv00s0338g00040	True	0	0	False	1.92722	False	no hit	-	-	-
Vv00s0338g00050	True	32.7965	24.4648	False	45.7679	False	Vitamin K epoxide reductase	-	-	-
Vv00s0340g00040	True	12.2518	1.67076	True	0.805032	True	beta-hexosaminidase beta chain precursor	carbohydrate metabolic process	beta-N-acetylhexosaminidase activity;cation binding	-
Vv00s0340g00050	True	2.57584	14.426	True	16.008	True	endo-1,4-beta-glucanase KORRIGAN (KOR)	cellular cell wall organization;cellulose catabolic process	cellulase activity;carbohydrate binding	extracellular region;integral to membrane
Vv00s0340g00060	True	0.921581	7.6456	False	7.28378	False	endo-1,4-beta-glucanase KORRIGAN (KOR)	-	-	-
Vv00s0340g00070	True	9.50752	9.74098	False	14.7806	False	UDP-N-acetylglucosamine transferase subunit alg13	lipid glycosylation	transferase activity, transferring hexosyl groups;carbohydrate binding	-
Vv00s0340g00080	True	44.1822	35.0413	False	68.2813	False	component of oligomeric golgi complex 1	-	-	-
Vv00s0340g00090	True	0.195736	0	False	0.0580039	False	lateral organ boundaries DOMAIN 6	multicellular organismal development	protein binding	nucleus
Vv00s0341g00010	True	90.2908	50.0891	False	109.897	False	dual specificity protein phosphatase	protein dephosphorylation	protein tyrosine phosphatase activity;protein tyrosine/serine/threonine phosphatase activity	-
Vv00s0341g00020	True	18.4265	18.9431	False	53.2689	True	transposon protein, CACTA, En/Spm sub-class	-	nucleic acid binding;protein binding;zinc ion binding	nucleus
Vv00s0341g00030	True	34.4858	21.1456	False	18.9781	False	Unknown protein	-	DNA binding	endoplasmic reticulum
Vv00s0341g00040	True	2.64143	3.43982	False	19.684	True	exostosin family protein	cellular cell wall organization	glucuronosyl-N-acetylglucosaminyl-proteoglycan 4-alpha-N-acetylglucosaminyltransferase activity	Golgi membrane;integral to membrane
Vv00s0341g00050	True	4.79026	6.80533	True	25.0852	True	ATMYB66/WER/WER1 (WEREWOLF 1)	regulation of transcription	DNA binding	nucleus
Vv00s0341g00060	True	5.8777	7.40993	False	32.3697	True	Unknown protein	-	-	-
Vv00s0341g00070	True	0.260411	0.0754002	False	0.151728	False	AP2 domain-containing transcription factor TINY	regulation of transcription, DNA-dependent;ethylene mediated signaling pathway	DNA binding;sequence-specific DNA binding transcription factor activity	nucleus
Vv00s0341g00080	True	0.273355	0	False	0	False	Dehydration-responsive element-binding protein 3 (Protein TINY 2) DREB3	regulation of transcription, DNA-dependent;ethylene mediated signaling pathway	DNA binding;sequence-specific DNA binding transcription factor activity	nucleus
Vv00s0342g00010	True	0.0244666	0.0389196	False	0.0281001	False	no hit	-	-	-
Vv00s0342g00020	True	0	0	False	0	False	no hit	-	-	-
Vv00s0342g00030	True	1.44549	0.769759	False	0	False	NADP dependent malic enzyme	malate metabolic process;oxidation-reduction process	malic enzyme activity;oxidoreductase activity, acting on the CH-OH group of donors, NAD or NADP as acceptor;metal ion binding	-
Vv00s0342g00040	True	0	0	False	0	False	no hit	-	-	-
Vv00s0344g00010	True	0	0	False	0	False	no hit	-	-	-
Vv00s0344g00020	True	0.75319	0.427373	False	0.376613	False	Ankyrin repeat protein	-	-	-
Vv00s0345g00010	True	0.218892	0.21948	False	0.699958	False	WD-40 repeat	-	-	-
Vv00s0346g00010	True	0	0	False	0	False	lectin protein kinase	protein phosphorylation	protein serine/threonine kinase activity;ATP binding;mannose binding;metal ion binding	-
Vv00s0346g00020	True	0	0	False	0	False	kinase	protein phosphorylation	protein kinase activity;ATP binding	-
Vv00s0346g00030	True	0	0	False	0	False	Rhamnogalacturonate lyase	carbohydrate metabolic process	lyase activity;carbohydrate binding	-
Vv00s0346g00040	True	0.0335303	0	False	0	False	receptor protein kinase RK20-1	protein phosphorylation	protein serine/threonine kinase activity;non-membrane spanning protein tyrosine kinase activity;receptor activity;ATP binding;sugar binding	plasma membrane;integral to membrane
Vv00s0346g00050	True	0	0	False	0	False	no hit	-	-	-
Vv00s0346g00060	True	0	0	False	0	False	Concanavalin A lectin	protein phosphorylation	protein serine/threonine kinase activity;ATP binding	-
Vv00s0346g00070	True	0	0	False	0	False	Rhamnogalacturonate lyase	carbohydrate metabolic process	lyase activity;carbohydrate binding	-
Vv00s0346g00080	True	19.7308	0.387442	False	0.751097	True	sinapyl alcohol dehydrogenase	lignin biosynthetic process;oxidation-reduction process	zinc ion binding;cinnamyl-alcohol dehydrogenase activity;mannitol dehydrogenase activity;cofactor binding	-
Vv00s0346g00090	True	0	0	False	0	False	Cinnamyl alcohol dehydrogenase	lignin biosynthetic process;oxidation-reduction process	zinc ion binding;cinnamyl-alcohol dehydrogenase activity;mannitol dehydrogenase activity;cofactor binding	-
Vv00s0346g00100	True	0.127054	0.151066	False	0	False	sinapyl alcohol dehydrogenase	lignin biosynthetic process;oxidation-reduction process	zinc ion binding;cinnamyl-alcohol dehydrogenase activity;mannitol dehydrogenase activity;cofactor binding	-
Vv00s0346g00110	True	4.74382	5.03258	False	1.45934	False	mannitol dehydrogenase	lignin biosynthetic process;oxidation-reduction process	zinc ion binding;cinnamyl-alcohol dehydrogenase activity;mannitol dehydrogenase activity;cofactor binding	-
Vv00s0346g00120	True	0	0	False	0	False	sinapyl alcohol dehydrogenase	lignin biosynthetic process;oxidation-reduction process	zinc ion binding;cinnamyl-alcohol dehydrogenase activity;mannitol dehydrogenase activity;cofactor binding	-
Vv00s0347g00030	True	1.74966	20.3507	False	84.7389	True	zinc finger (B-box type)	-	zinc ion binding	intracellular
Vv00s0347g00040	True	0.56355	3.90511	True	16.4093	True	Avr9/Cf-9 rapidly elicited protein 20	mitosis;cell division	nucleic acid binding;calcium ion binding;protein binding;ATP binding;ATP-dependent helicase activity	-
Vv00s0347g00050	True	0	1.25107	False	0.805952	False	Ser/Thr receptor-like kinase1	-	-	-
Vv00s0347g00060	True	3.44678	3.21691	False	4.86709	False	S-locus lectin protein kinase	protein phosphorylation;recognition of pollen	protein serine/threonine kinase activity;non-membrane spanning protein tyrosine kinase activity;receptor activity;calmodulin binding;ATP binding;sugar binding	integral to membrane;plasma membrane part
Vv00s0347g00070	True	0.961202	1.27401	False	1.59523	False	S-locus lectin protein kinase	protein phosphorylation;recognition of pollen	protein serine/threonine kinase activity;receptor activity;calmodulin binding;ATP binding;sugar binding	integral to membrane;plasma membrane part
Vv00s0347g00080	True	1.33407	2.87293	False	2.56518	False	Curculin (mannose-binding) lectin	protein phosphorylation;recognition of pollen	protein serine/threonine kinase activity;non-membrane spanning protein tyrosine kinase activity;receptor activity;calmodulin binding;ATP binding;sugar binding	integral to membrane;plasma membrane part
Vv00s0347g00090	True	0.327853	0	False	0	False	Curculin (mannose-binding) lectin	protein phosphorylation	protein serine/threonine kinase activity;ATP binding	-
Vv00s0347g00110	True	5.29546	0.868088	True	1.0825	True	S-locus lectin protein kinase	protein phosphorylation;recognition of pollen	protein serine/threonine kinase activity;receptor activity;calmodulin binding;ATP binding;sugar binding	integral to membrane;plasma membrane part
Vv00s0347g00120	True	1.88919	0.488217	False	0.780547	False	S-locus lectin protein kinase	protein phosphorylation	protein serine/threonine kinase activity;ATP binding	-
Vv00s0349g00020	True	29.7999	27.7915	False	10.4767	True	Unknown protein	protein phosphorylation;mechanosensory behavior;post-embryonic root development;calcium ion import	protein kinase activity;ATP binding	integral to plasma membrane
Vv00s0349g00030	True	1.60109	1.53657	False	0.93716	False	Skp1	ubiquitin-dependent protein catabolic process	-	-
Vv00s0349g00040	True	0.616523	0	False	0.420296	False	zinc finger (C3HC4-type RING finger)	-	protein binding;zinc ion binding	-
Vv00s0349g00050	True	0	0	False	0	False	Protein FD (BZIP transcription factor 14)	regulation of transcription, DNA-dependent	sequence-specific DNA binding transcription factor activity;sequence-specific DNA binding;protein dimerization activity	nucleus
Vv00s0349g00060	True	28.1502	21.6969	False	73.0907	False	La domain-containing protein	RNA processing	RNA binding	nucleus;ribonucleoprotein complex
Vv00s0352g00020	True	8.11126	0.959527	True	1.32988	True	glutamate carboxypeptidase (AMP1)	proteolysis	peptidase activity	-
Vv00s0352g00030	True	1.75924	1.949	False	5.87864	False	no hit	-	-	-
Vv00s0353g00020	True	0.394338	0.116687	False	0.168709	False	S-locus lectin protein kinase	protein phosphorylation;recognition of pollen	protein serine/threonine kinase activity;non-membrane spanning protein tyrosine kinase activity;receptor activity;calmodulin binding;ATP binding;sugar binding	integral to membrane;plasma membrane part
Vv00s0353g00030	True	0.283717	0.234902	False	0.16408	False	S-locus lectin protein kinase	protein phosphorylation	protein serine/threonine kinase activity;ATP binding;sugar binding	-
Vv00s0353g00050	True	4.28748	1.63309	False	0.631681	True	serine/threonine kinase BRLK	protein phosphorylation	protein serine/threonine kinase activity;ATP binding	-
Vv00s0353g00060	True	13.6389	8.09639	False	5.10527	True	ARK3 (Arabidopsis Receptor Kinase 3)	protein phosphorylation;recognition of pollen	protein serine/threonine kinase activity;non-membrane spanning protein tyrosine kinase activity;receptor activity;calmodulin binding;ATP binding;sugar binding	integral to membrane;plasma membrane part
Vv00s0357g00010	True	4.2532	1.2753	False	17.7785	False	senescence-associated protein	-	-	-
Vv00s0357g00020	True	19.3327	17.9841	False	14.5429	False	beta-hydroxyacyl-ACP dehydratase	fatty acid biosynthetic process;lipid A biosynthetic process	hydro-lyase activity	cytoplasm
Vv00s0357g00030	True	6.07844	3.24505	False	2.61306	False	unknown	-	-	-
Vv00s0357g00060	True	0.360954	0.252565	False	0.589873	False	glycosyl hydrolase family 5 protein	carbohydrate metabolic process	hydrolase activity, hydrolyzing O-glycosyl compounds;cation binding	-
Vv00s0357g00070	True	7.54604	8.29383	False	4.81931	True	beta-hydroxyacyl-ACP dehydratase	fatty acid biosynthetic process;lipid A biosynthetic process	hydro-lyase activity	cytoplasm
Vv00s0357g00080	True	0.24823	0.107935	False	0.438417	False	Glucan 1,3-beta-glucosidase	carbohydrate metabolic process	hydrolase activity, hydrolyzing O-glycosyl compounds;cation binding	-
Vv00s0357g00090	True	0.557726	0.322823	False	0.0926081	False	Unknown protein	-	-	plasma membrane
Vv00s0357g00100	True	829.462	657.795	False	276.725	True	pollen Ole e 1 allergen and extensin	-	-	extracellular space
Vv00s0357g00110	True	0.0590885	0.652785	False	0.0854093	False	Inositol polyphosphate 5-phosphatase I	-	inositol or phosphatidylinositol phosphatase activity	-
Vv00s0357g00120	True	0	0	False	0	False	transcription factor TEIL/ethylene-insensitive	ethylene mediated signaling pathway;regulation of transcription	transcription regulator activity	nucleus
Vv00s0357g00130	True	0.900697	0	True	0	True	Annexin ANN6	-	calcium ion binding;calcium-dependent phospholipid binding	-
Vv00s0358g00010	True	1.74736	0.204	False	1.81183	False	no hit	-	-	-
Vv00s0358g00020	True	0	0	False	0	False	no hit	-	-	-
Vv00s0360g00010	True	35.2118	40.038	False	118.803	True	Unknown protein	-	-	-
Vv00s0360g00020	True	30.1993	33.0439	False	96.8212	True	Unknown protein	response to UV-B	-	chloroplast
Vv00s0360g00030	True	2.52506	1.4083	False	3.72188	False	no hit	-	-	-
Vv00s0360g00040	True	3.23891	3.09147	False	4.57446	False	no hit	-	-	-
Vv00s0360g00050	True	20.8422	19.16	False	64.732	True	cyclin-related	cell cycle;cell division	-	nucleus
Vv00s0361g00010	True	0	0	False	0	False	no hit	metabolic process	catalytic activity;binding	-
Vv00s0361g00020	True	0	0	False	0	False	anthocyanidin reductase [Vitis vinifera]	cellular metabolic process	catalytic activity;coenzyme binding	-
Vv00s0361g00030	True	0	0	False	0	False	isoflavone reductase related protein	cellular metabolic process	catalytic activity;coenzyme binding	-
Vv00s0361g00040	True	49.0794	0.946792	True	0.86293	True	anthocyanidin reductase (BAN) [Vitis vinifera] GeneID: 100232981	flavonoid biosynthetic process;oxidation-reduction process	dihydrokaempferol 4-reductase activity;coenzyme binding	-
Vv00s0361g00050	True	6.57441	1.24108	True	0.425439	True	protein-serine/threonine kinase	protein phosphorylation	protein serine/threonine kinase activity;ATP binding	-
Vv00s0361g00060	True	0	0	False	0	False	(E,E)-alpha-farnesene synthase	metabolic process	magnesium ion binding;(R)-limonene synthase activity;(+)-delta-cadinene synthase activity	chloroplast
Vv00s0361g00070	True	0	0	False	0	False	no hit	-	-	-
Vv00s0361g00080	True	68.0597	73.9073	False	98.9847	False	eukaryotic translation initiation factor	isoprenoid biosynthetic process	translation initiation factor activity;isopentenyl-diphosphate delta-isomerase activity;hydrolase activity	-
Vv00s0361g00090	True	4.64176	0.124071	True	0.139023	True	phototropic-responsive NPH3 protein	response to light stimulus	signal transducer activity;protein binding	-
Vv00s0361g00100	True	16.0288	7.55234	False	37.1888	True	zinc-binding protein	-	zinc ion binding	-
Vv00s0361g00110	True	2.05602	0.805233	False	5.95376	False	phosphoinositide binding	-	-	-
Vv00s0362g00010	True	0.217814	0.273531	False	0	False	DnaJ homolog, subfamily A, member 2	protein folding	heat shock protein binding;unfolded protein binding	-
Vv00s0365g00010	True	0	0	False	0	False	no hit	-	-	-
Vv00s0366g00010	True	0.197972	0.377825	False	13.8257	True	no hit	-	-	-
Vv00s0366g00020	True	11.5209	3.13416	True	3.50018	True	CRK10 (CYSTEINE-RICH RLK10)	protein phosphorylation	protein serine/threonine kinase activity;receptor activity;ATP binding	integral to membrane
Vv00s0367g00010	True	0.19726	0.252702	False	2.72778	False	no hit	-	-	-
Vv00s0369g00010	True	0	0	False	0	False	no hit	-	-	-
Vv00s0369g00040	True	0	0	False	0	False	Polygalacturonase GH28	carbohydrate metabolic process	polygalacturonase activity	-
Vv00s0369g00050	True	1.12946	0.656075	False	2.98349	False	pentatricopeptide (PPR) repeat-containing protein	-	-	-
Vv00s0370g00010	True	15.1378	15.5088	False	16.4668	False	LRR receptor-like serine/threonine-protein kinase	protein phosphorylation	protein serine/threonine kinase activity;non-membrane spanning protein tyrosine kinase activity;receptor activity;ATP binding	-
Vv00s0370g00020	True	46.7607	37.1218	False	150.602	True	clathrin, light polypeptide B	intracellular protein transport;vesicle-mediated transport	structural molecule activity;protein binding	clathrin coat of trans-Golgi network vesicle;clathrin coat of coated pit
Vv00s0370g00030	True	11.3613	7.71253	False	41.4291	True	CPL1 (FIERY 2);	-	double-stranded RNA binding	intracellular
Vv00s0370g00040	True	10.3741	5.67244	False	31.5964	True	CPL1 (FIERY 2);	-	double-stranded RNA binding;protein binding	intracellular
Vv00s0370g00050	True	20.9759	25.3481	False	75.8734	True	Unknown protein	-	binding	-
Vv00s0370g00060	True	26.0662	15.2717	False	10.5145	True	epoxide hydrolase 2	-	non-membrane spanning protein tyrosine kinase activity;hydrolase activity	-
Vv00s0370g00070	True	26.098	6.41798	True	0.614801	True	epoxide hydrolase	-	non-membrane spanning protein tyrosine kinase activity;hydrolase activity	-
Vv00s0370g00090	True	45.311	47.7944	False	90.5147	False	VERNALIZATION INDEPENDENCE 5 (VIP5)	transcription initiation, DNA-dependent;histone modification	DNA binding	nucleus
Vv00s0371g00010	True	0	0	False	0	False	cinnamyl alcohol dehydrogenase	oxidation-reduction process	zinc ion binding;oxidoreductase activity	-
Vv00s0371g00020	True	0	0	False	0	False	Cinnamyl alcohol dehydrogenase	oxidation-reduction process	zinc ion binding;oxidoreductase activity	-
Vv00s0371g00030	True	0	0	False	0	False	Cinnamyl alcohol dehydrogenase	oxidation-reduction process	zinc ion binding;oxidoreductase activity	-
Vv00s0371g00040	True	0	0.322354	False	0	False	sinapyl alcohol dehydrogenase	lignin biosynthetic process;oxidation-reduction process	zinc ion binding;cinnamyl-alcohol dehydrogenase activity;mannitol dehydrogenase activity;cofactor binding	-
Vv00s0371g00050	True	16.3361	17.9525	False	4.72274	True	mannitol dehydrogenase	lignin biosynthetic process;oxidation-reduction process	zinc ion binding;cinnamyl-alcohol dehydrogenase activity;mannitol dehydrogenase activity;cofactor binding	-
Vv00s0371g00060	True	0	0.169602	True	0	True	sinapyl alcohol dehydrogenase	lignin biosynthetic process;oxidation-reduction process	zinc ion binding;cinnamyl-alcohol dehydrogenase activity;mannitol dehydrogenase activity;cofactor binding	-
Vv00s0371g00070	True	0	0	False	0	False	alcohol dehydrogenase	lignin biosynthetic process;oxidation-reduction process	zinc ion binding;cinnamyl-alcohol dehydrogenase activity;mannitol dehydrogenase activity;cofactor binding	-
Vv00s0371g00080	True	0	0	False	0	False	no hit	-	-	-
Vv00s0371g00090	True	0	0	False	0	False	no hit	-	-	-
Vv00s0371g00100	True	53.0923	1.11599	True	1.76653	True	mannitol dehydrogenase	lignin biosynthetic process;oxidation-reduction process	zinc ion binding;cinnamyl-alcohol dehydrogenase activity;mannitol dehydrogenase activity;cofactor binding	-
Vv00s0371g00110	True	0	0	False	0	False	Rhamnogalacturonate lyase	carbohydrate metabolic process	lyase activity;carbohydrate binding	-
Vv00s0372g00010	True	4.56195	2.60507	False	13.6473	True	zinc-binding protein	-	zinc ion binding	-
Vv00s0372g00020	True	0.011074	0.260503	False	0	False	linalool synthase	metabolic process	magnesium ion binding;(R)-limonene synthase activity	chloroplast
Vv00s0372g00030	True	0	0.497989	False	0	False	1,8-cineole synthase, chloroplast, putative OS=Ricinus communis GN=RCOM_0906740 PE=4 SV=1	metabolic process	lyase activity	-
Vv00s0372g00040	True	0.274715	0	False	0	False	1,8-cineole synthase, chloroplast, putative OS=Ricinus communis GN=RCOM_0906740 PE=4 SV=1	metabolic process	magnesium ion binding;(R)-limonene synthase activity;(+)-delta-cadinene synthase activity	chloroplast
Vv00s0372g00060	True	0	0.063667	False	0	False	linalool synthase	metabolic process	magnesium ion binding;(R)-limonene synthase activity	-
Vv00s0372g00070	True	0.300442	0	False	0	False	linalool synthase	metabolic process	magnesium ion binding;(R)-limonene synthase activity	chloroplast
Vv00s0372g00080	True	0.258377	0	False	0	False	1,8-cineole synthase, chloroplast, putative OS=Ricinus communis GN=RCOM_0906740 PE=4 SV=1	metabolic process	magnesium ion binding;lyase activity	-
Vv00s0372g00100	True	0	0.117168	False	0	False	myrcene synthase Oc15 [Antirrhinum majus]	metabolic process	magnesium ion binding;lyase activity	-
Vv00s0373g00010	True	65.5873	17.3426	True	0.820352	True	tubulin alpha-3 chain	microtubule-based movement;protein polymerization	GTPase activity;structural molecule activity;GTP binding	cytoplasm;microtubule
Vv00s0373g00020	True	1.36036	0.237625	False	0	True	HSL2 (HAESA-LIKE 2)	protein phosphorylation	protein serine/threonine kinase activity;protein binding;ATP binding	integral to membrane
Vv00s0373g00030	True	3.56105	0.213035	True	0.0775861	True	HSL2 (HAESA-LIKE 2)	protein phosphorylation;oxidation-reduction process	MAP kinase kinase kinase activity;receptor activity;protein binding;ATP binding;2-alkenal reductase activity	plasma membrane;integral to membrane
Vv00s0373g00040	True	39.5019	41.7271	False	88.5261	False	malate dehydrogenase Glyoxysomal	glycolysis;glyoxylate cycle;tricarboxylic acid cycle;malate metabolic process	binding;L-malate dehydrogenase activity	mitochondrial matrix;glyoxysome
Vv00s0373g00050	True	0.00732071	0	False	0	False	basic helix-loop-helix (bHLH) family	-	-	-
Vv00s0374g00010	True	0	0	False	0	False	S-locus lectin protein kinase	protein phosphorylation	protein kinase activity;ATP binding	-
Vv00s0374g00020	True	0.152911	0.0939936	False	0.16008	False	S-locus lectin protein kinase	protein phosphorylation;recognition of pollen	protein serine/threonine kinase activity;non-membrane spanning protein tyrosine kinase activity;receptor activity;calmodulin binding;ATP binding;sugar binding	integral to membrane;plasma membrane part
Vv00s0374g00030	True	0.409931	0.457912	False	0.365648	False	ARK3 (Arabidopsis Receptor Kinase 3)	protein phosphorylation;recognition of pollen	protein serine/threonine kinase activity;non-membrane spanning protein tyrosine kinase activity;receptor activity;calmodulin binding;ATP binding;sugar binding	integral to membrane;plasma membrane part
Vv00s0374g00040	True	0.334171	0.49248	False	0.438181	False	S-locus lectin protein kinase	protein phosphorylation;recognition of pollen	protein serine/threonine kinase activity;receptor activity;calmodulin binding;ATP binding;sugar binding	integral to membrane;plasma membrane part
Vv00s0374g00050	True	14.4003	33.8727	True	46.3747	True	U-box domain containing protein	protein ubiquitination	ubiquitin-protein ligase activity;protein binding;zinc ion binding	ubiquitin ligase complex
Vv00s0375g00010	True	42.2634	8.69586	True	1.83518	True	COP1-interacting protein 7	-	-	-
Vv00s0375g00020	True	0	0	False	0	False	TIR-NBS-LRR disease resistance	signal transduction;innate immune response	transmembrane receptor activity	intrinsic to membrane
Vv00s0375g00030	True	33.5279	0.104068	True	0.178993	True	alpha-galactosidase	carbohydrate metabolic process	alpha-galactosidase activity;cation binding	-
Vv00s0375g00040	True	2.61959	2.79109	False	400.41	True	NAC domain-containing protein 25	regulation of transcription	DNA binding	nucleus
Vv00s0375g00050	True	12.228	5.0911	False	2.08161	True	no hit	-	-	-
Vv00s0375g00060	True	0	0	False	0	False	ent-kaurene synthase	metabolic process	lyase activity	-
Vv00s0378g00010	True	2.25917	0.883899	False	2.8991	False	disease resistance protein (NBS class)	apoptosis;defense response	protein binding;ATP binding	-
Vv00s0378g00020	True	0.00989931	0	False	0.0248936	False	disease resistance protein (NBS class)	apoptosis;defense response	protein binding;ATP binding	-
Vv00s0378g00040	True	1.46112	1.39327	False	7.49124	False	CC-NBS-LRR class	-	-	-
Vv00s0379g00010	True	7.51081	4.87402	False	9.80714	False	transducin family protein / WD-40 repeat	-	-	-
Vv00s0379g00020	True	37.2098	17.4507	False	37.0601	False	transducin protein	intracellular protein transport;vesicle-mediated transport	structural molecule activity;protein binding	COPI vesicle coat
Vv00s0379g00040	True	8.44456	3.50006	False	6.26027	False	nucleotide binding	-	-	-
Vv00s0379g00050	True	0.261703	0.109989	False	0	False	short-chain dehydrogenase/reductase (SDR)	oxidation-reduction process	binding;oxidoreductase activity	-
Vv00s0379g00060	True	28.8534	19.6257	False	108.183	True	SAP domain-containing protein	-	nucleic acid binding;zinc ion binding	-
Vv00s0379g00070	True	14.8272	5.17496	False	4.59403	True	CDPK protein kinase	protein phosphorylation	calmodulin-dependent protein kinase activity;calcium ion binding;protein binding;ATP binding	plasma membrane
Vv00s0380g00020	True	0.68937	0.178396	False	0	False	protein kinase CRK1 CRK1 protein(Cdc2-related kinase 1)	protein phosphorylation	protein serine/threonine kinase activity;ATP binding	-
Vv00s0380g00030	True	0.555036	0.704441	False	1.18422	False	Unknown protein	-	-	-
Vv00s0384g00020	True	0.341353	0.0910965	False	0	False	basic helix-loop-helix (bHLH) family	regulation of transcription;oxidation-reduction process	transcription regulator activity;2-alkenal reductase activity	nucleus
Vv00s0385g00010	True	0.00928612	1.01205	True	0	False	linalool synthase	metabolic process	magnesium ion binding;(R)-limonene synthase activity;(+)-delta-cadinene synthase activity	chloroplast
Vv00s0385g00020	True	0.011711	0.672313	True	0	False	linalool synthase	metabolic process	magnesium ion binding;(R)-limonene synthase activity;(+)-delta-cadinene synthase activity	chloroplast
Vv00s0386g00010	True	0.972381	0	True	0	True	MADS-box AGAMOUS-LIKE 61	regulation of transcription, DNA-dependent	sequence-specific DNA binding transcription factor activity;sequence-specific DNA binding	nucleus
Vv00s0386g00020	True	96.2933	81.441	False	154.412	False	cytochrome c oxidase subunit VIa	-	cytochrome-c oxidase activity	mitochondrial respiratory chain complex IV
Vv00s0386g00030	True	58.7048	18.237	True	70.0229	False	Unknown protein	-	-	Golgi apparatus
Vv00s0386g00040	True	0.292735	2.63812	True	0.467933	False	Unknown protein	guard cell differentiation	-	extracellular region
Vv00s0386g00050	True	483.588	10.3595	True	0.348395	True	xyloglucan endotransglucosylase/hydrolase precursor	cellular glucan metabolic process	xyloglucan:xyloglucosyl transferase activity	cell wall;apoplast
Vv00s0386g00060	True	3.60586	1.27501	False	0.130428	True	E3 ubiquitin-protein ligase FANCL	-	-	-
Vv00s0388g00010	True	1.31879	0.73328	False	0.383331	False	receptor serine/threonine kinase	protein phosphorylation	protein serine/threonine kinase activity;ATP binding	-
Vv00s0388g00020	True	0.620581	0.312355	False	0.190109	False	receptor serine/threonine kinase PR5K	protein phosphorylation	protein serine/threonine kinase activity;receptor activity;ATP binding	-
Vv00s0388g00030	True	1.24541	0.895352	False	1.51457	False	DNA mismatch repair protein MSH3	mismatch repair	ATP binding;mismatched DNA binding	-
Vv00s0388g00040	True	0.307375	0	False	0	False	transducin family protein / WD-40 repeat	-	-	-
Vv00s0388g00050	True	0.876694	0.490309	False	0.515186	False	receptor kinase homolog LRK14	protein phosphorylation	protein serine/threonine kinase activity;receptor activity;ATP binding	-
Vv00s0388g00060	True	1.01005	0.330788	False	0.340953	False	receptor serine/threonine kinase	-	protein binding;zinc ion binding;ligase activity	-
Vv00s0388g00070	True	0	0	False	0	False	ABC transporter B member 14	-	ATP binding;ATPase activity	-
Vv00s0388g00080	True	0.240794	0.871556	False	3.93616	False	Tetratricopeptide helical	-	protein binding	-
Vv00s0388g00090	True	0.501539	0.365885	False	0.188785	False	Ser/Thr receptor-like kinase1	protein phosphorylation	protein serine/threonine kinase activity;receptor activity;ATP binding	-
Vv00s0389g00010	True	1.62155	1.30335	False	2.52151	False	no hit	-	-	-
Vv00s0389g00020	True	68.306	32.4442	False	38.9737	True	acyl-CoA oxidase (ACX1)	fatty acid beta-oxidation	acyl-CoA dehydrogenase activity;acyl-CoA oxidase activity;flavin adenine dinucleotide binding	peroxisome
Vv00s0389g00030	True	11.123	0.516664	True	0.342581	True	CYP72A54	oxidation-reduction process	monooxygenase activity;electron carrier activity;heme binding;secologanin synthase activity	-
Vv00s0389g00040	True	12.8344	0.188308	True	0.135893	True	CYP72A1	oxidation-reduction process	monooxygenase activity;electron carrier activity;heme binding;secologanin synthase activity	-
Vv00s0391g00010	True	2.97234	1.08558	True	0.336205	True	pentatricopeptide (PPR) repeat-containing	metabolic process	transferase activity, transferring hexosyl groups	-
Vv00s0391g00020	True	9.88369	1.40324	True	4.33116	True	Protein cbbY	metabolic process	hydrolase activity	-
Vv00s0391g00030	True	0.226813	0	False	0	False	unknown	guard cell differentiation	receptor activity;copper ion binding	extracellular region
Vv00s0391g00040	True	31.8913	17.1289	False	14.5771	True	F-box family protein	carbohydrate metabolic process	hydrolase activity, hydrolyzing O-glycosyl compounds;protein binding;ligase activity	nucleus
Vv00s0391g00050	True	1.80458	1.28749	False	5.86483	True	Unknown protein	-	-	-
Vv00s0391g00060	True	20.3938	24.8946	False	53.4935	True	Preprotein translocase subunit SecG	-	-	-
Vv00s0391g00070	True	45.9728	43.0607	False	209.252	True	3-deoxy-D-arabino-heptulosonate 7-phosphate synthase	aromatic amino acid family biosynthetic process	3-deoxy-7-phosphoheptulonate synthase activity	chloroplast
Vv00s0392g00010	True	25.5352	30.4865	True	34.6242	False	eukaryotic translation initiation factor	-	-	-
Vv00s0392g00020	True	0	0	False	0	False	no hit	-	-	-
Vv00s0392g00030	True	0	0	False	0	False	(E,E)-alpha-farnesene synthase	metabolic process	magnesium ion binding;(R)-limonene synthase activity	chloroplast
Vv00s0392g00040	True	0	0	False	0	False	no hit	-	-	-
Vv00s0392g00050	True	10.5447	1.8748	True	0.473405	True	protein-serine/threonine kinase	protein phosphorylation;metal ion transport	protein kinase activity;ATP binding;metal ion binding	-
Vv00s0392g00060	True	0	0	False	0	False	(E,E)-alpha-farnesene synthase	metabolic process	magnesium ion binding;(R)-limonene synthase activity;(+)-delta-cadinene synthase activity	chloroplast
Vv00s0392g00070	True	0	0	False	0	False	no hit	-	magnesium ion binding;lyase activity	-
Vv00s0394g00010	True	6.66166	2.33218	False	1.83734	True	carboxyl-terminal proteinase	-	-	-
Vv00s0394g00020	True	12.9546	9.36669	False	8.17948	True	pentatricopeptide (PPR) repeat-containing protein	-	binding	mitochondrion
Vv00s0394g00030	True	11.1294	12.2344	False	6.2739	False	triacylglycerol lipase	-	-	-
Vv00s0394g00040	True	0.136369	29.1417	True	13.1351	True	Alliinase EGF	metabolic process	transferase activity;pyridoxal phosphate binding;alliin lyase activity	-
Vv00s0396g00010	True	17.1677	4.21696	False	4.29616	False	photosystem II PsbC	photosynthetic electron transport in photosystem II;protein-chromophore linkage	chlorophyll binding;electron transporter, transferring electrons within the cyclic electron transport pathway of photosynthesis activity	photosystem II;chloroplast thylakoid membrane;integral to membrane;light-harvesting complex
Vv00s0396g00020	True	2.73446	1.23046	False	2.08169	False	NADH dehydrogenase subunit 1	oxidation-reduction process	NADH dehydrogenase (ubiquinone) activity	mitochondrion;integral to membrane
Vv00s0396g00030	True	2.50806	0.537159	True	1.72842	False	unknown	-	-	mitochondrion
Vv00s0396g00040	True	0	0	False	0	False	no hit	-	-	-
Vv00s0396g00050	True	6.7674	3.26994	False	11.5741	False	ribosomal protein S4, Mitochondrial	-	rRNA binding	mitochondrion;ribosome
Vv00s0396g00060	True	0.350635	0.409693	False	0.762704	True	no hit	-	-	mitochondrion
Vv00s0396g00070	True	0.310442	0	False	0.322679	False	no hit	-	-	-
Vv00s0397g00010	True	14.9532	1.1947	True	0.759522	True	HcrVf1 protein	oxidation-reduction process	protein binding;kinase activity;2-alkenal reductase activity	-
Vv00s0397g00020	True	0.100131	0	False	0	False	HcrVf1 protein	oxidation-reduction process	protein binding;kinase activity;2-alkenal reductase activity	-
Vv00s0397g00030	True	0	0	False	0	False	chloride channel protein B	chloride transport;transmembrane transport	voltage-gated chloride channel activity	integral to membrane
Vv00s0397g00040	True	0	0	False	0.372919	False	no hit	-	-	-
Vv00s0397g00050	True	10.1205	1.77042	True	0.383993	True	disease resistance family protein	-	-	-
Vv00s0398g00010	True	0	0	False	0	False	protein kinase CRK10	protein phosphorylation	protein serine/threonine kinase activity;receptor activity;ATP binding	integral to membrane
Vv00s0398g00020	True	1.19985	0.184853	True	0	True	S-receptor kinase KIK1 precursor	protein phosphorylation;recognition of pollen	protein serine/threonine kinase activity;non-membrane spanning protein tyrosine kinase activity;receptor activity;ATP binding;sugar binding	integral to membrane
Vv00s0398g00030	True	0	0	False	0	False	receptor kinase RK20-1	protein phosphorylation	protein kinase activity;ATP binding	-
Vv00s0398g00040	True	0.30642	0	False	0.114949	False	receptor kinase RK20-1	protein phosphorylation	protein serine/threonine kinase activity;receptor activity;ATP binding	-
Vv00s0398g00050	True	0	0	False	0	False	no hit	-	-	-
Vv00s0398g00060	True	0.223728	0	False	0	True	protein kinase	protein phosphorylation	protein serine/threonine kinase activity;receptor activity;ATP binding	integral to membrane
Vv00s0399g00010	True	0.454823	0.559399	False	0.0894221	False	unknown	response to molecule of bacterial origin;protein phosphorylation;defense response to bacterium, incompatible interaction;defense response signaling pathway, resistance gene-independent;negative regulation of plant-type hypersensitive response	protein binding	plasma membrane;endomembrane system
Vv00s0399g00020	True	182.76	47.8613	True	0.301377	True	protease inhibitor/seed storage/lipid transfer protein (LTP)	lipid transport	lipid binding	-
Vv00s0399g00030	True	0.138534	0.177289	False	0.210013	False	extracellular ligand-gated ion channel	sensory perception of smell;organ growth;regulation of cell division	olfactory receptor activity;odorant binding	nucleus;vacuole;plasma membrane
Vv00s0399g00050	True	0	0.0177501	False	0	False	no hit	-	-	-
Vv00s0399g00060	True	11.6915	15.9657	False	53.6238	True	alternative oxidase / immutans protein (IM)	respiratory gaseous exchange;electron transport chain	oxidoreductase activity;metal ion binding	mitochondrial envelope;integral to membrane;respiratory chain
Vv00s0400g00010	True	0.21568	0	False	0.295826	False	Unknown protein	-	-	-
Vv00s0400g00020	True	11.3043	1.0084	True	0.681637	True	HcrVf1 protein	oxidation-reduction process	protein binding;kinase activity;2-alkenal reductase activity	-
Vv00s0400g00030	True	2.2962	0.235785	False	0.0335072	True	HcrVf1 protein	-	protein binding	-
Vv00s0400g00040	True	4.64393	5.99769	False	11.1875	False	dynamin-2A	-	GTPase activity;GTP binding	-
Vv00s0400g00050	True	0	0	False	0	False	no hit	-	-	-
Vv00s0404g00010	True	1.89457	0.115019	True	2.20269	False	Beta-galactosidase	carbohydrate metabolic process	hydrolase activity, hydrolyzing O-glycosyl compounds;cation binding	-
Vv00s0404g00020	True	70.2688	42.8998	False	115.312	False	MAPK activating protein C22orf5	-	receptor activity;kinase activity	integral to membrane
Vv00s0404g00030	True	4.03312	3.15461	False	5.77087	False	no hit	-	-	-
Vv00s0404g00040	True	3.46665	28.3689	True	47.4575	True	ADP-ribosylation factor GAP zinc finger-containing protein ZIGA3 (ZIGA3)	regulation of ARF GTPase activity	ARF GTPase activator activity;zinc ion binding	-
Vv00s0404g00050	True	14.2579	1.69566	True	4.52743	True	fiber protein	response to oxidative stress	-	-
Vv00s0404g00060	True	19.3155	17.6275	False	31.424	False	transcription-coupled DNA repair protein	mRNA processing	binding	nucleus
Vv00s0404g00070	True	31.9633	22.7875	False	165.518	True	no hit	-	-	-
Vv00s0404g00080	True	55.649	39.6489	False	192.967	True	vacuolar protein sorting 28	protein transport	-	endosome
Vv00s0404g00100	True	0.104512	0.349497	False	2.27123	True	SYNTAXIN OF PLANTS 124	-	-	-
Vv00s0406g00010	True	3.22714	1.03878	False	0.697118	False	beta-hexosaminidase beta chain precursor	carbohydrate metabolic process	beta-N-acetylhexosaminidase activity;cation binding	-
Vv00s0407g00010	True	3.47979	0.356787	True	3.42077	False	pleckstriny (PH) domain-containing protein	-	-	-
Vv00s0407g00020	True	15.2077	21.5451	True	47.9717	True	2-oxoglutarate/malate carrier protein, Mitochondrial	mitochondrial transport;transmembrane transport	binding	mitochondrial inner membrane;integral to membrane
Vv00s0407g00030	True	3.72687	3.19585	False	6.19924	False	UBIQUITIN-SPECIFIC PROTEASE 16	ubiquitin-dependent protein catabolic process	ubiquitin thiolesterase activity;cysteine-type peptidase activity;zinc ion binding	-
Vv00s0407g00040	True	4.6478	4.91141	False	10.3037	False	Thymidylate synthase	-	GTP binding	-
Vv00s0407g00050	True	0.058045	0.0773825	False	0.301582	False	no hit	-	-	-
Vv00s0407g00060	True	3.77461	2.07442	False	9.02583	False	catalytic/ transferase	-	-	-
Vv00s0407g00070	True	4.57722	2.55704	False	7.77116	False	phosphatidylinositolglycan class O (PIG-O)	metabolic process	catalytic activity	-
Vv00s0407g00080	True	28.6774	14.1193	False	17.3555	False	kinesin motor protein	-	-	-
Vv00s0408g00010	True	0.240356	0	False	0	False	somatic embryogenesis receptor kinase 2 SERK2	protein phosphorylation	protein serine/threonine kinase activity;ATP binding	-
Vv00s0408g00040	True	0.582076	0.228399	False	0.441056	False	somatic embryogenesis receptor kinase 2 SERK2	protein phosphorylation	protein serine/threonine kinase activity;ATP binding	-
Vv00s0409g00010	True	0.156067	0	False	0.142826	False	receptor kinase RK20-1	protein phosphorylation	protein serine/threonine kinase activity;receptor activity;ATP binding	integral to membrane
Vv00s0409g00020	True	0.127305	0	False	0	False	receptor protein kinase RK20-1	protein phosphorylation	protein serine/threonine kinase activity;receptor activity;ATP binding	integral to membrane
Vv00s0409g00030	True	0	0	False	0	False	unknown	-	-	-
Vv00s0409g00040	True	0.403078	0	False	0.774156	False	Cysteine-rich receptor-like protein kinase 15 RLK15	protein phosphorylation;recognition of pollen	protein serine/threonine kinase activity;receptor activity;ATP binding;sugar binding	plasma membrane;integral to membrane
Vv00s0409g00050	True	0.0935674	0.113841	False	0.35609	True	receptor-like serine-threonine protein kinase	protein phosphorylation	protein serine/threonine kinase activity;ATP binding	-
Vv00s0409g00060	True	0	0	False	0	False	Cysteine-rich receptor-like protein kinase 25	protein phosphorylation;recognition of pollen	protein serine/threonine kinase activity;receptor activity;ATP binding;sugar binding	integral to membrane
Vv00s0409g00070	True	0.110469	0	False	0	False	no hit	protein phosphorylation	protein serine/threonine kinase activity;ATP binding	-
Vv00s0409g00080	True	0.0846157	0	False	0	False	S-receptor kinase KIK1 precursor	protein phosphorylation	protein serine/threonine kinase activity;receptor activity;ATP binding	-
Vv00s0410g00010	True	0.0739501	0.140455	False	0.272167	False	acylamino-acid-releasing enzyme	-	-	-
Vv00s0410g00020	True	0	0	False	0	False	no hit	-	-	-
Vv00s0410g00030	True	0.96977	0.770533	False	0.52564	False	no hit	-	-	-
Vv00s0410g00040	True	0.26808	0	False	0	False	anthranilate N-benzoyltransferase protein 1	-	transferase activity, transferring acyl groups other than amino-acyl groups	-
Vv00s0411g00010	True	5.76118	0.103002	True	0	True	unknown	-	-	-
Vv00s0411g00020	True	5.40009	0.167582	True	0.046594	True	Ankyrin repeat protein	-	-	-
Vv00s0411g00030	True	3.04859	0.533387	False	0	False	unknown	-	-	-
Vv00s0411g00040	True	0	0	False	0	False	unknown	-	-	-
Vv00s0411g00050	True	0.157542	0	False	0	False	Ankyrin repeat protein	-	-	-
Vv00s0413g00010	True	0	0	False	1.72022	False	laccase (diphenol oxidase) family protein	lignin catabolic process;oxidation-reduction process	copper ion binding;L-ascorbate oxidase activity;laccase activity	apoplast
Vv00s0413g00020	True	0	0	False	0	False	TIR-NBS-LRR-TIR disease resistance protein	signal transduction;innate immune response	transmembrane receptor activity	intrinsic to membrane
Vv00s0414g00010	True	2.28762	0.141448	True	0.700969	True	cellulose synthase CSLE1	cellular cell wall organization;cellulose biosynthetic process	protein binding;zinc ion binding;cellulose synthase (UDP-forming) activity	Golgi membrane;integral to membrane
Vv00s0414g00020	True	1.41075	0.017835	True	0.107196	True	cellulose synthase CSLE1	cellular cell wall organization;cellulose biosynthetic process	cellulose synthase (UDP-forming) activity	Golgi membrane;integral to membrane
Vv00s0414g00030	True	16.5818	7.97037	False	1.03592	True	cellulose synthase CSLE1	cellular cell wall organization;cellulose biosynthetic process	protein binding;zinc ion binding;cellulose synthase (UDP-forming) activity	Golgi membrane;integral to membrane
Vv00s0414g00040	True	0.918401	0.0310316	True	0.0249977	True	cellulose synthase CSLE1	cellular cell wall organization;cellulose biosynthetic process	cellulose synthase (UDP-forming) activity	Golgi membrane;integral to membrane
Vv00s0414g00050	True	4.05633	2.94619	False	2.16056	False	cellulose synthase CSLE1	cellular cell wall organization;cellulose biosynthetic process	cellulose synthase (UDP-forming) activity	integral to membrane
Vv00s0414g00060	True	22.3203	8.23647	False	0.994252	True	cellulose synthase CSLE1	cellular cell wall organization;cellulose biosynthetic process	protein binding;zinc ion binding;cellulose synthase (UDP-forming) activity	Golgi membrane;integral to membrane
Vv00s0415g00010	True	0	0	False	0	False	ABC transporter G member 29	-	ATP binding;ATPase activity	-
Vv00s0415g00020	True	2.97748	1.36864	False	2.07985	False	endoribonuclease E-like protein	oxidation-reduction process	oxidoreductase activity, acting on NADH or NADPH, quinone or similar compound as acceptor	chloroplast thylakoid membrane;chloroplast envelope
Vv00s0415g00030	True	73.5852	91.3912	False	276.321	True	molecular chaperone DnaK	protein folding;response to stress;response to cadmium ion	ATP binding;unfolded protein binding	mitochondrion;endoplasmic reticulum lumen;chloroplast
Vv00s0415g00040	True	64.0787	79.9848	False	231.417	True	glycine-rich protein	-	-	plasma membrane
Vv00s0415g00050	True	60.9081	66.449	False	194.623	True	Bromodomain protein	-	-	-
Vv00s0415g00060	True	63.684	68.8704	False	183.314	True	Bromodomain protein	-	-	-
Vv00s0415g00070	True	194.286	139.734	False	97.2132	True	no hit	-	-	-
Vv00s0415g00080	True	25.1439	7.11953	True	2.29552	True	beta-D-xylosidase	carbohydrate metabolic process	beta-glucosidase activity;xylan 1,4-beta-xylosidase activity	proteinaceous extracellular matrix
Vv00s0420g00010	True	0.470144	0.0870276	False	0.0737202	True	S-locus lectin protein kinase	protein phosphorylation;recognition of pollen	protein serine/threonine kinase activity;receptor activity;calmodulin binding;ATP binding;sugar binding	integral to membrane;plasma membrane part
Vv00s0420g00030	True	0.362914	0.0534546	False	0.127145	False	S-locus lectin protein kinase	protein phosphorylation;recognition of pollen	protein serine/threonine kinase activity;receptor activity;calmodulin binding;ATP binding;sugar binding	integral to membrane;plasma membrane part
Vv00s0420g00040	True	5.14577	0.834061	False	0.831317	False	S-locus lectin protein kinase	-	-	-
Vv00s0421g00010	True	0	0.125175	False	0	False	chloride channel protein B	-	-	-
Vv00s0421g00020	True	0	0	False	0.0534021	False	Hcr2-5B	oxidation-reduction process	protein binding;kinase activity;2-alkenal reductase activity	-
Vv00s0421g00030	True	0	0	False	0	False	Unknown protein	-	-	-
Vv00s0421g00040	True	17.6234	1.71413	True	0.659882	True	disease resistance family protein	oxidation-reduction process	protein binding;kinase activity;2-alkenal reductase activity	-
Vv00s0424g00010	True	2.21494	0.138742	True	0.249581	True	Ser/Thr receptor-like kinase1	protein phosphorylation	protein serine/threonine kinase activity;receptor activity;ATP binding	-
Vv00s0424g00020	True	5.94666	0.976358	True	4.01599	False	receptor serine/threonine kinase	protein phosphorylation	protein serine/threonine kinase activity;non-membrane spanning protein tyrosine kinase activity;receptor activity;protein binding;ATP binding;zinc ion binding	-
Vv00s0424g00030	True	0.54723	0.155692	False	0.970253	False	receptor serine/threonine kinase	protein phosphorylation	protein serine/threonine kinase activity;receptor activity;ATP binding	-
Vv00s0425g00010	True	1.02344	0	False	0.401027	False	Ras-related protein Rab7	small GTPase mediated signal transduction;protein transport	GTP binding	-
Vv00s0425g00020	True	0.13288	0.0660291	False	0.782353	False	BRASSINOSTEROID INSENSITIVE 1-associated receptor kinase 1	-	-	-
Vv00s0425g00030	True	0.141	0.0224455	False	0.0987686	False	receptor serine/threonine kinase	protein phosphorylation	protein serine/threonine kinase activity;receptor activity;ATP binding	-
Vv00s0425g00040	True	0.42059	0.226	False	0.138301	False	receptor serine/threonine kinase	protein phosphorylation;transmembrane transport	protein serine/threonine kinase activity;receptor activity;transporter activity;ATP binding	membrane
Vv00s0426g00010	True	0	0	False	0	False	no hit	-	-	-
Vv00s0426g00020	True	0	0	False	0	False	cell wall invertase	-	-	-
Vv00s0426g00030	True	0	0.107158	False	0.245357	False	ribonucleotide reductase small subunit	deoxyribonucleoside diphosphate metabolic process;oxidation-reduction process	ribonucleoside-diphosphate reductase activity;transition metal ion binding	-
Vv00s0426g00040	True	0.0458936	0.0691214	False	0.285926	False	seven in absentia SINAT2	ubiquitin-dependent protein catabolic process;multicellular organismal development;protein ubiquitination	ubiquitin-protein ligase activity;protein binding;zinc ion binding	nucleus
Vv00s0426g00050	True	0	0	False	0	False	TUBBY LIKE PROTEIN 3 TLP3	deoxyribonucleoside diphosphate metabolic process;oxidation-reduction process	ribonucleoside-diphosphate reductase activity;transition metal ion binding	-
Vv00s0426g00060	True	0	0	False	0	False	no hit	-	-	-
Vv00s0426g00070	True	0	0	False	0	False	no hit	-	-	-
Vv00s0429g00010	True	0.0967432	0	False	0.308765	False	receptor kinase RK20-1	protein phosphorylation	protein serine/threonine kinase activity;receptor activity;ATP binding	integral to membrane
Vv00s0429g00020	True	0	0	False	0	False	Threonine synthase, chloroplast precursor (TS)	-	-	-
Vv00s0429g00030	True	9.83419	6.68754	False	50.2584	True	SET domain-containing protein (TXR7)	regulation of flower development;vegetative to reproductive phase transition of meristem;histone H3-K36 methylation;histone H3-K4 methylation	protein binding;histone-lysine N-methyltransferase activity	nucleus;cytoplasm
Vv00s0429g00040	True	56.2073	1.7617	True	5.80113	True	aspartic proteinase nepenthesin-1 precursor	proteolysis	DNA binding;aspartic-type endopeptidase activity	-
Vv00s0432g00010	True	0.344283	0.428144	False	8.58441	True	no hit	-	-	-
Vv00s0432g00020	True	22.2409	13.9885	False	27.1631	False	unknown	-	-	-
Vv00s0434g00010	True	2.16212	0.961981	False	1.12771	False	Unknown protein	-	-	plasma membrane
Vv00s0434g00020	True	28.3841	28.0969	False	92.7909	True	protein phosphatase 2C	protein dephosphorylation	protein serine/threonine phosphatase activity;metal ion binding	protein serine/threonine phosphatase complex
Vv00s0434g00060	True	10.869	11.7531	False	27.963	False	unknown	-	nucleotide binding	membrane
Vv00s0434g00070	True	0	0.224448	False	0.76043	False	unknown	-	-	-
Vv00s0434g00080	True	4.09666	1.23911	True	2.65569	False	aspartyl protease	proteolysis	aspartic-type endopeptidase activity	anchored to membrane
Vv00s0434g00090	True	44.4734	36.9485	False	9.34766	True	aspartyl protease	proteolysis	aspartic-type endopeptidase activity	-
Vv00s0437g00010	True	0	0	False	0	False	CRK10 (CYSTEINE-RICH RLK10)	protein phosphorylation	protein serine/threonine kinase activity;ATP binding	-
Vv00s0437g00020	True	0	0	False	0	False	no hit	-	-	-
Vv00s0437g00050	True	0	0	False	0	False	receptor kinase RK20-1	-	-	-
Vv00s0437g00060	True	0.304777	0	False	0.036381	False	receptor kinase RK20-1	protein phosphorylation	protein serine/threonine kinase activity;receptor activity;ATP binding	-
Vv00s0437g00070	True	0.0670344	0	False	0.894869	True	receptor kinase RK20-1	protein phosphorylation	protein serine/threonine kinase activity;receptor activity;ATP binding	integral to membrane
Vv00s0438g00010	True	19.1084	13.3958	False	31.2936	False	cytochrome c oxidase subunit 2	transport;respiratory electron transport chain	cytochrome-c oxidase activity;copper ion binding;electron carrier activity;heme binding	mitochondrial inner membrane;integral to membrane;respiratory chain
Vv00s0438g00020	True	14.9194	62.6348	True	63.8089	True	ATPase subunit 9	ATP synthesis coupled proton transport	ATP binding;lipid binding;hydrolase activity;hydrogen ion transporting ATP synthase activity, rotational mechanism	integral to membrane;mitochondrial membrane;proton-transporting ATP synthase complex, coupling factor F(o)
Vv00s0438g00030	True	0.313738	0.232344	False	1.09505	False	retrotransposon protein, unclassified	-	-	-
Vv00s0441g00010	True	5.31834	4.5435	False	16.233	True	DEAD/DEAH box RNA helicase protein RH16	-	RNA binding;ATP binding;ATP-dependent helicase activity;zinc ion binding	nucleus
Vv00s0441g00020	True	4.30994	6.15602	False	4.59386	False	squalene monooxygenase	oxidation-reduction process	squalene monooxygenase activity;electron carrier activity;flavin adenine dinucleotide binding	integral to membrane
Vv00s0444g00010	True	0	0	False	5.64776	True	laccase	lignin catabolic process;oxidation-reduction process	copper ion binding;L-ascorbate oxidase activity;laccase activity	apoplast
Vv00s0445g00010	True	21.6403	15.961	False	15.5104	False	strubbelig receptor family 1	protein phosphorylation	protein kinase activity;receptor activity;protein binding;ATP binding	plasma membrane;integral to membrane
Vv00s0445g00020	True	27.0862	30.9725	False	65.4314	False	lipoic acid synthase	lipoate biosynthetic process	lipoate synthase activity;metal ion binding;4 iron, 4 sulfur cluster binding	mitochondrion;chloroplast
Vv00s0445g00030	True	2.62121	1.91533	False	5.29873	False	unknown	-	-	-
Vv00s0445g00040	True	0.131869	0.0506209	False	0.370012	False	no hit	-	-	-
Vv00s0445g00050	True	0	0	False	0	False	unknown	-	protein binding	-
Vv00s0445g00060	True	18.9391	13.9065	False	27.8139	False	unknown	-	-	-
Vv00s0448g00020	True	2.51218	0.183226	True	0.0900741	True	disease resistance protein (NBS-LRR class)	apoptosis;defense response;transmembrane transport	phosphoprotein phosphatase activity;transporter activity;ATP binding;nucleoside-triphosphatase activity	membrane
Vv00s0449g00010	True	0.758305	0.365618	False	0.733452	False	membrane bound O-acyl transferase (MBOAT)	-	transferase activity	integral to membrane
Vv00s0450g00010	True	0	0	False	0.0892061	False	ent-kaurene synthase	metabolic process	magnesium ion binding;ent-kaurene synthase activity;isomerase activity	chloroplast
Vv00s0454g00010	True	6.0418	0.590195	True	3.12403	True	subtilase	proteolysis;negative regulation of catalytic activity	serine-type endopeptidase activity;identical protein binding	-
Vv00s0454g00020	True	0.745311	0	False	0	False	no hit	-	-	-
Vv00s0454g00030	True	3.93039	0.172253	True	0.399254	True	subtilisin protease	proteolysis;negative regulation of catalytic activity	serine-type endopeptidase activity;identical protein binding	-
Vv00s0454g00040	True	0.137063	0	False	0	False	subtilisin protease	proteolysis;negative regulation of catalytic activity;oxidation-reduction process	serine-type endopeptidase activity;2-alkenal reductase activity;identical protein binding	-
Vv00s0455g00010	True	6.82889	7.78924	False	14.3203	False	RAB GTPase RAB2	small GTPase mediated signal transduction;protein transport	GTP binding	-
Vv00s0455g00020	True	36.5059	17.8213	False	37.4386	False	transducin protein	leaf morphogenesis;deadenylation-independent decapping of nuclear-transcribed mRNA	protein homodimerization activity	cytoplasmic mRNA processing body;nucleus;cytosol
Vv00s0455g00030	True	5.20889	1.89961	False	5.27143	False	EMB2744 (EMBRYO DEFECTIVE 2744)	-	binding	chloroplast
Vv00s0455g00040	True	93.6481	27.934	True	15.8248	True	glycosyl transferase family 8 protein	cellular cell wall organization	transferase activity, transferring glycosyl groups	Golgi membrane;integral to membrane
Vv00s0455g00050	True	2.18937	2.56684	False	2.15466	False	disease resistance protein (TIR-NBS-LRR class)	-	-	-
Vv00s0456g00020	True	1.22937	1.18488	False	0.647585	False	S-locus lectin protein kinase	protein phosphorylation;recognition of pollen	protein serine/threonine kinase activity;receptor activity;calmodulin binding;ATP binding;sugar binding	integral to membrane;plasma membrane part
Vv00s0456g00030	True	0	0	False	0.27137	False	S-locus lectin protein kinase	protein phosphorylation	protein serine/threonine kinase activity;ATP binding;sugar binding	-
Vv00s0456g00040	True	0.82524	0.657376	False	0.229737	True	S-locus protein kinase	protein phosphorylation;recognition of pollen	protein serine/threonine kinase activity;non-membrane spanning protein tyrosine kinase activity;receptor activity;calmodulin binding;ATP binding;sugar binding	integral to membrane;plasma membrane part
Vv00s0459g00010	True	26.5776	19.2418	False	49.7912	False	unknown	-	-	-
Vv00s0459g00020	True	0.115304	0	False	1.32724	False	Metalloprotease	proteolysis	metalloendopeptidase activity;zinc ion binding	extracellular matrix
Vv00s0459g00030	True	16.4292	6.3	True	30.947	False	Unknown protein	-	-	-
Vv00s0459g00040	True	0	0	False	4.07191	False	no hit	-	-	-
Vv00s0462g00010	True	3.80972	3.30318	False	16.6148	False	unknown	-	-	-
Vv00s0463g00010	True	9.70593	5.29892	False	29.0012	True	WRKY DNA-binding protein 20	regulation of transcription;oxidation-reduction process	sequence-specific DNA binding transcription factor activity;oxidoreductase activity;sequence-specific DNA binding	nucleus
Vv00s0463g00020	True	32.9069	70.8559	True	43.0708	False	scarecrow transcription factor 5 (SCL5)	gibberellic acid mediated signaling pathway;regulation of transcription	-	nucleus
Vv00s0463g00030	True	8.9894	20.6929	True	2.2395	True	Ca2+-transporting ATPase type 2 ISOFORM 8	ATP biosynthetic process;calcium ion transport	calcium-transporting ATPase activity;calmodulin binding;ATP binding;metal ion binding	plasma membrane;integral to membrane
Vv00s0463g00040	True	1.86718	2.44494	False	0	False	no hit	-	-	-
Vv00s0463g00050	True	0.10599	0	False	0.610373	False	pentatricopeptide (PPR) repeat-containing	-	-	-
Vv00s0467g00010	True	4.93213	2.45808	False	6.44691	False	disease resistance protein	apoptosis;defense response	phosphoprotein phosphatase activity;protein binding;ATP binding	-
Vv00s0467g00020	True	9.56781	4.14634	False	7.7175	False	TIR-NBS-LRR disease resistance	-	-	-
Vv00s0467g00030	True	6.61754	3.28326	False	12.1385	False	disease resistance protein	apoptosis;defense response;oxidation-reduction process	phosphoprotein phosphatase activity;protein binding;ATP binding	-
Vv00s0467g00040	True	1.93337	1.13882	False	9.8505	True	no hit	-	-	-
Vv00s0469g00010	True	2.60732	0.216997	True	1.17686	False	cellulose synthase CSLE1	cellular cell wall organization;cellulose biosynthetic process	protein binding;zinc ion binding;cellulose synthase (UDP-forming) activity	Golgi membrane;integral to membrane
Vv00s0469g00020	True	5.22139	2.93267	True	1.55421	True	cellulose synthase CSLE1	cellular cell wall organization;cellulose biosynthetic process	protein binding;zinc ion binding;cellulose synthase (UDP-forming) activity	Golgi membrane;integral to membrane
Vv00s0469g00030	True	0	0	False	0	False	no hit	-	-	-
Vv00s0469g00040	True	0.519587	0.0502658	True	0.0815335	False	cellulose synthase CSLE1	cellular cell wall organization;cellulose biosynthetic process	cellulose synthase (UDP-forming) activity	integral to membrane
Vv00s0469g00050	True	24.7834	16.5395	False	4.62291	True	cellulose synthase CSLE1	cellular cell wall organization;cellulose biosynthetic process	protein binding;zinc ion binding;cellulose synthase (UDP-forming) activity	Golgi membrane;integral to membrane
Vv00s0471g00010	True	9.26627	1.27169	True	0.842095	True	U-box domain-containing protein	protein ubiquitination	ubiquitin-protein ligase activity;binding	ubiquitin ligase complex
Vv00s0471g00020	True	0.128929	0	False	0.191411	False	no hit	-	-	-
Vv00s0471g00030	True	14.391	7.36789	False	10.2341	False	GTP-binding protein engB	barrier septum formation	GTP binding	intracellular
Vv00s0471g00040	True	17.6672	17.985	False	40.4662	True	BSD domain-containing protein	-	-	-
Vv00s0471g00050	True	0.122625	0.0955892	False	1.22268	True	ACT DOMAIN REPEAT 1 (ACR1) uridylyltransferase	-	-	-
Vv00s0472g00020	True	1.82806	0.761474	False	1.67436	False	BRASSINOSTEROID INSENSITIVE 1-associated receptor kinase 1	-	-	-
Vv00s0475g00010	True	126.908	30.7799	True	14.4259	True	glycosyl transferase family 8 protein	cellular cell wall organization	transferase activity, transferring glycosyl groups	Golgi membrane;integral to membrane
Vv00s0475g00020	True	2.05841	0.481225	True	0.232317	True	zinc finger (C3HC4-type RING finger)	-	protein binding;zinc ion binding	-
Vv00s0475g00030	True	14.0163	7.83175	False	8.9003	False	myb UNE16 (unfertilized embryo sac 16)	regulation of transcription	DNA binding	nucleus
Vv00s0475g00040	True	19.9492	17.9336	False	32.0825	False	myb family	regulation of transcription	DNA binding	nucleus
Vv00s0475g00050	True	24.6805	13.7913	False	6.20169	True	alpha/beta hydrolase fold-1 domain	-	-	-
Vv00s0476g00020	True	0.0366619	0.0211307	False	0.0882045	False	gag-pol polyprotein	RNA-dependent DNA replication;DNA integration	DNA binding;RNA binding;RNA-directed DNA polymerase activity;ribonuclease H activity	intracellular
Vv00s0477g00010	True	43.7763	15.908	False	6.06141	True	no hit	-	-	-
Vv00s0477g00020	True	0	0	False	0	False	no hit	-	-	-
Vv00s0477g00030	True	0.970222	3.68427	True	14.26	True	MATE efflux family protein ripening responsive	drug transmembrane transport	drug transmembrane transporter activity;antiporter activity	membrane
Vv00s0477g00040	True	3.28874	0.677854	True	4.52736	False	clathrin assembly protein 16	clathrin coat assembly	1-phosphatidylinositol binding;clathrin binding	clathrin coat
Vv00s0477g00060	True	0	0	False	0	False	Unknown protein	-	-	-
Vv00s0477g00070	True	8.94625	5.00362	False	8.85175	False	Mg2+-importing ATPase	ATP biosynthetic process;magnesium ion transport;oxidation-reduction process	ATP binding;magnesium-importing ATPase activity;oxidoreductase activity	integral to membrane
Vv00s0479g00010	True	18.2797	7.63029	False	61.7935	True	protein kinase 6	-	-	-
Vv00s0479g00020	True	1.48134	0	True	0.128873	True	basic helix-loop-helix (bHLH) family	regulation of transcription	transcription regulator activity	nucleus
Vv00s0480g00010	True	0.271386	0.130063	False	0.132589	False	hydroxyproline-rich glycoprotein family protein	-	-	-
Vv00s0480g00020	True	0.174522	0.166236	False	0.351001	False	hydroxyproline-rich glycoprotein family protein	-	-	-
Vv00s0480g00030	True	18.3538	3.62706	True	184.699	True	polyphenol oxidase	metabolic process	oxidoreductase activity	-
Vv00s0480g00040	True	16.2214	2.7204	True	169.025	True	polyphenol oxidase II, chloroplast precursor	metabolic process	oxidoreductase activity;metal ion binding	-
Vv00s0480g00060	True	2.08954	0.185961	True	2.30971	False	polyphenol oxidase [Vitis vinifera]	transport;oxidation-reduction process	catechol oxidase activity;monophenol monooxygenase activity;oxygen transporter activity;metal ion binding	chloroplast thylakoid lumen
Vv00s0480g00070	True	62.9269	1.75103	True	0.239366	True	polyphenol oxidase II, chloroplast precursor	-	-	-
Vv00s0480g00080	True	24.5743	0.84176	False	0	False	polyphenol oxidase II, chloroplast precursor	-	-	-
Vv00s0480g00090	True	16.786	0.569091	False	0.100268	True	catechol oxidase (EC 1.10.3.1) precursor - grape	-	-	-
Vv00s0480g00100	True	10.1156	0.361864	False	0.0581012	True	catechol oxidase (EC 1.10.3.1) precursor - grape	metabolic process	oxidoreductase activity;metal ion binding	-
Vv00s0481g00010	True	0.685808	0.865056	False	2.61844	False	Tobamovirus multiplication 1 homolog 3	-	-	-
Vv00s0481g00020	True	0	0	False	0.88715	False	diphenol oxidase	lignin catabolic process;oxidation-reduction process	copper ion binding;laccase activity	apoplast
Vv00s0481g00030	True	0	0	False	0.0153653	False	CDPK protein kinase	protein phosphorylation	protein kinase activity;ATP binding	-
Vv00s0482g00030	True	0	0	False	0	False	unknown	-	-	-
Vv00s0483g00010	True	51.0023	19.746	False	5.91233	True	Nucleobase-ascorbate transporter 11 (NAT11)	transmembrane transport	transporter activity	integral to membrane
Vv00s0483g00020	True	13.7752	12.2379	False	61.7776	True	SGT1	metabolic process	catalytic activity	-
Vv00s0483g00030	True	7.68981	4.85708	True	9.94102	False	Isochorismatase hydrolase	-	-	-
Vv00s0483g00040	True	4.33704	3.00553	False	6.74254	False	no hit	-	-	-
Vv00s0483g00050	True	0.307569	0.103736	False	4.00926	True	EMB1674 (EMBRYO DEFECTIVE 1674) kinase interacting family protein	-	kinase activity	-
Vv00s0484g00010	True	0.159879	0.150039	False	0.185989	False	ARK3 (Arabidopsis Receptor Kinase 3)	protein phosphorylation	protein serine/threonine kinase activity;ATP binding	-
Vv00s0484g00020	True	0.728675	0.634145	False	0.134639	True	receptor kinase ARK3	protein phosphorylation;recognition of pollen	protein serine/threonine kinase activity;ATP binding;sugar binding	-
Vv00s0484g00030	True	2.596	1.72689	False	1.08213	True	ARK3 (Arabidopsis Receptor Kinase 3)	protein phosphorylation;recognition of pollen	protein serine/threonine kinase activity;receptor activity;protein binding;ATP binding;sugar binding	plasma membrane;integral to membrane
Vv00s0484g00040	True	0.282602	0.0167631	False	0.237647	False	S-locus lectin protein kinase	recognition of pollen	receptor activity;protein binding;sugar binding;kinase activity	-
Vv00s0485g00010	True	0.446503	0.219528	False	0.0755693	False	receptor kinase homolog LRK14	protein phosphorylation	protein serine/threonine kinase activity;receptor activity;ATP binding	-
Vv00s0485g00020	True	2.31494	0.835704	True	3.30063	False	DNA mismatch repair protein MSH3	mismatch repair	ATP binding;mismatched DNA binding	-
Vv00s0487g00010	True	9.06042	6.28121	False	11.0384	False	disease resistance protein (TIR-NBS-LRR class)	apoptosis;defense response	protein binding;ATP binding;nucleoside-triphosphatase activity	-
Vv00s0487g00020	True	0.0926787	0.121376	False	0.0495354	False	disease resistance protein (TIR-NBS-LRR class)	apoptosis;defense response	ATP binding;nucleoside-triphosphatase activity	-
Vv00s0487g00030	True	4.05239	2.79229	False	0.955506	True	disease resistance protein (TIR-NBS-LRR class)	apoptosis;defense response	protein binding;ATP binding;nucleoside-triphosphatase activity	-
Vv00s0487g00050	True	5.69891	4.46524	False	0.217876	True	disease resistance protein (TIR-NBS-LRR class)	apoptosis;defense response	protein binding;ATP binding;nucleoside-triphosphatase activity	-
Vv00s0490g00010	True	37.8914	39.4503	False	127.775	True	translation initiation factor eIF-5A	-	-	-
Vv00s0491g00010	True	0	0	False	0	False	no hit	-	-	-
Vv00s0494g00010	True	0.61049	0.0414363	True	0	True	GROWTH-REGULATING FACTOR 1	regulation of transcription	protein binding;ATP binding;hydrolase activity, acting on acid anhydrides, in phosphorus-containing anhydrides	nucleus
Vv00s0494g00020	True	7.4303	7.18703	False	13.9363	False	Unknown protein	cell redox homeostasis	antioxidant activity;oxidoreductase activity	-
Vv00s0494g00030	True	0	0.0873653	False	0.268927	False	1-acylglycerone phosphate reductase	oxidation-reduction process	binding;oxidoreductase activity	-
Vv00s0496g00010	True	0	0	False	0.0217648	False	oligopeptide transporter 1	-	-	-
Vv00s0499g00010	True	14.2616	8.97652	False	9.91342	False	RNA recognition motif (RRM)-containing protein	-	nucleotide binding;nucleic acid binding	-
Vv00s0499g00020	True	2.75381	0.236211	True	0	True	Unknown protein	-	-	-
Vv00s0499g00030	True	78.2804	75.2843	False	63.8406	False	stearoyl-CoA 9-desaturase	fatty acid biosynthetic process;oxidation-reduction process	acyl-[acyl-carrier-protein] desaturase activity;transition metal ion binding	chloroplast
Vv00s0499g00040	True	11.905	12.5669	False	9.74395	False	FAS1 (FASCIATA 1)	-	-	-
Vv00s0499g00050	True	30.8589	19.6758	False	14.0849	True	chromatin assembly factor-1 (FASCIATA1) (FAS1)	-	-	-
Vv00s0500g00010	True	0.530216	0	False	0	False	no hit	-	-	-
Vv00s0504g00010	True	3.70405	1.30935	False	1.31478	False	photosystem II PsbD	-	-	-
Vv00s0504g00020	True	0	0.0382447	False	0.561855	False	no hit	-	-	-
Vv00s0505g00010	True	0	0	False	0.0292296	False	no hit	-	-	-
Vv00s0505g00020	True	0.318052	0	False	0.21123	False	no hit	-	-	-
Vv00s0505g00030	True	6.52313	3.2462	False	15.4761	False	NADH dehydrogenase subunit 2	transport;photosynthesis, light reaction;ATP synthesis coupled electron transport	NADH dehydrogenase (ubiquinone) activity;quinone binding	mitochondrion;chloroplast thylakoid membrane;integral to membrane
Vv00s0505g00040	True	1.51003	0.955702	False	2.53357	False	no hit	-	-	-
Vv00s0505g00050	True	10.0847	2.06864	False	0.483917	True	no hit	-	-	-
Vv00s0505g00060	True	23.9436	8.51593	False	5.03171	True	photosystem II protein N	photosynthesis	-	chloroplast thylakoid membrane;photosystem II reaction center;integral to membrane
Vv00s0507g00010	True	1.72709	0.882081	True	0.923805	True	membrane bound O-acyl transferase (MBOAT)	-	-	integral to membrane
Vv00s0507g00020	True	3.78233	3.19735	False	8.3275	True	membrane bound O-acyl transferase (MBOAT)	-	-	-
Vv00s0508g00010	True	0.130358	0	False	0	False	no hit	-	-	-
Vv00s0508g00020	True	12.9934	6.07373	False	53.6541	True	nuclear prelamin A recognition factor; Narf	oxidation-reduction process	iron ion binding;ferredoxin hydrogenase activity;electron carrier activity;FMN binding;iron-sulfur cluster binding	-
Vv00s0508g00030	True	55.9416	125.623	True	137.461	True	membrane protein	response to oxidative stress	-	-
Vv00s0508g00040	True	0.0793635	0	False	0.220522	False	Unknown protein	-	-	-
Vv00s0508g00050	True	0	0	False	0	False	oligopeptide transporter 1	-	-	-
Vv00s0510g00010	True	20.8187	16.008	False	8.54883	True	Unknown protein	response to stress	-	-
Vv00s0510g00020	True	14.0463	4.73592	True	6.47881	True	Unknown protein	-	methyltransferase activity	-
Vv00s0510g00030	True	0.254057	0	False	0.18965	False	Peroxidase 64	hydrogen peroxide catabolic process;oxidation-reduction process	peroxidase activity;heme binding	extracellular region
Vv00s0510g00040	True	14.6759	17.9728	False	56.1136	True	pre-rRNA processing protein ESF1	-	-	nucleus
Vv00s0510g00050	True	36.3933	37.0727	False	10.5186	True	aspartyl protease	proteolysis	aspartic-type endopeptidase activity	-
Vv00s0513g00010	True	1.08427	0.743368	False	1.38585	False	glycosyl hydrolase family 43 protein	-	-	-
Vv00s0513g00020	True	7.25389	4.50801	False	12.2877	False	peptidyl-prolyl cis-trans isomerase-like 2	protein folding;protein ubiquitination	peptidyl-prolyl cis-trans isomerase activity;ubiquitin-protein ligase activity;binding	ubiquitin ligase complex
Vv00s0515g00010	True	24.7234	19.7175	False	34.7294	False	phospholipase/carboxylesterase	-	carboxylesterase activity	-
Vv00s0515g00020	True	0.965419	0.22421	False	0.570126	False	disease resistance protein (NBS-LRR class)	apoptosis;defense response	phosphoprotein phosphatase activity;protein binding;ATP binding	-
Vv00s0515g00030	True	5.54196	2.39266	False	9.02695	False	Unknown protein	-	-	-
Vv00s0515g00040	True	0	0	False	0	False	disease resistance protein (NBS-LRR class)	-	-	-
Vv00s0515g00050	True	0	0.304397	False	0.53675	False	Serine/threonine-protein kinase HT1	protein phosphorylation	protein kinase activity;ATP binding	-
Vv00s0516g00010	True	0.792908	1.05105	False	0.367426	False	no hit	response to molecule of bacterial origin;protein phosphorylation;defense response to bacterium, incompatible interaction;defense response signaling pathway, resistance gene-independent;negative regulation of plant-type hypersensitive response	protein binding	plasma membrane;endomembrane system
Vv00s0516g00020	True	5.02119	2.6155	False	0.839143	True	calcium-binding EF hand family	-	GTPase activity;calcium ion binding;protein binding;GTP binding	intracellular
Vv00s0516g00030	True	4.31824	3.54714	False	8.95835	False	short-chain dehydrogenase/reductase (SDR)	metabolic process	oxidoreductase activity	-
Vv00s0517g00010	True	0	0	False	0	False	unknown	-	-	-
Vv00s0517g00020	True	0	0	False	0	False	Unknown protein	regulation of transcription	transcription regulator activity	-
Vv00s0521g00010	True	0	0	False	0	False	leucoanthocyanidin dioxygenase	oxidation-reduction process	iron ion binding;oxidoreductase activity, acting on single donors with incorporation of molecular oxygen, incorporation of two atoms of oxygen;desacetoxyvindoline 4-hydroxylase activity	-
Vv00s0521g00030	True	0	0	False	0	False	oxidoreductase, 2OG-Fe(II) oxygenase	-	oxidoreductase activity	-
Vv00s0521g00040	True	0	0.339965	False	0	False	no hit	-	-	-
Vv00s0522g00010	True	0.978685	0	False	0	False	linalool synthase	-	-	-
Vv00s0522g00020	True	0.0343038	0.383493	False	0	False	1,8-cineole synthase, chloroplast, putative OS=Ricinus communis GN=RCOM_0906740 PE=4 SV=1	-	-	-
Vv00s0524g00010	True	7.92451	34.4442	True	22.7813	True	armadillo/beta-catenin repeat protein / U-box domain-containing protein	-	-	-
Vv00s0524g00020	True	2.97598	1.47195	False	5.12451	False	Cellulose synthase CSLC06	-	-	-
Vv00s0524g00030	True	15.4288	61.7977	True	37.8671	False	armadillo/beta-catenin repeat protein / U-box domain-containing protein	protein ubiquitination	ubiquitin-protein ligase activity;protein binding;zinc ion binding	ubiquitin ligase complex
Vv00s0524g00040	True	0.510546	3.49966	True	3.52951	True	no hit	-	-	-
Vv00s0525g00010	True	7.38191	4.55264	False	18.3858	False	DEAD BOX RNA helicase RH16	-	nucleic acid binding;ATP binding;ATP-dependent helicase activity	-
Vv00s0525g00020	True	3.14807	4.18058	False	3.78408	False	squalene monooxygenase	oxidation-reduction process	squalene monooxygenase activity;electron carrier activity;flavin adenine dinucleotide binding	integral to membrane
Vv00s0525g00030	True	0.592353	0.318475	False	5.3681	True	pentatricopeptide (PPR) repeat-containing	-	binding	-
Vv00s0525g00040	True	4.37285	1.09655	True	3.98068	False	pentatricopeptide (PPR) repeat-containing protein	-	binding	mitochondrion
Vv00s0525g00050	True	2.9869	0.605656	True	0.441	True	Metal transporter CNNM4 (Cyclin-M4)	DNA integration	DNA binding;protein binding	mitochondrion;plasma membrane
Vv00s0526g00010	True	2.48776	1.36893	False	3.61372	True	WD-40 repeat family protein / beige-related	-	-	-
Vv00s0527g00010	True	9.63532	5.153	False	19.8801	False	cig3	-	binding	-
Vv00s0527g00020	True	30.354	32.8555	False	90.0289	True	VQ motif-containing protein	-	DNA binding	-
Vv00s0527g00030	True	2.75238	0.535778	True	0.246661	True	ARABINOGALACTAN PROTEIN AGP31	-	structural constituent of cell wall	-
Vv00s0531g00010	True	34.5705	25.2494	False	62.3808	False	HEAT repeat-containing protein	-	-	-
Vv00s0531g00020	True	5.67397	5.79817	False	16.3916	False	no hit	-	-	-
Vv00s0531g00030	True	19.6622	26.0116	False	47.394	False	C2 domain containing protein	regulation of ARF GTPase activity	protein binding;ARF GTPase activator activity;zinc ion binding	plasma membrane
Vv00s0531g00040	True	4.031	1.24621	True	2.05501	True	Alkylated DNA repair protein	-	oxidoreductase activity	-
Vv00s0531g00050	True	58.6637	89.8903	True	107.566	False	acetyl-CoA acetyltransferase, cytosolic 1	metabolic process	acetyl-CoA C-acetyltransferase activity;acetyl-CoA C-acyltransferase activity	-
Vv00s0531g00060	True	0.646326	0.371192	False	1.28428	True	cellulose synthase CSLE1	cellular cell wall organization;cellulose biosynthetic process	cellulose synthase (UDP-forming) activity	Golgi membrane;integral to membrane
Vv00s0532g00010	True	0	0	False	0	False	no hit	-	-	-
Vv00s0532g00020	True	0.426203	0.115056	False	0.583693	False	kinesin family member C1	microtubule-based movement	microtubule motor activity;ATP binding	microtubule
Vv00s0532g00030	True	370.637	289.56	False	1069.14	True	Thioredoxin H	glycerol ether metabolic process;transport;electron transport chain;cell redox homeostasis	electron carrier activity;protein disulfide oxidoreductase activity	cytosol
Vv00s0532g00040	True	0.294355	0.431115	False	1.34318	False	no hit	-	-	-
Vv00s0532g00050	True	4.26081	3.60846	False	3.01589	False	Basic helix-loop-helix ILR3	regulation of transcription	DNA binding;transcription regulator activity	nucleus
Vv00s0532g00060	True	0.921323	0	False	0.170382	False	membrane protein	-	-	integral to membrane
Vv00s0532g00070	True	1.83694	0.613925	False	0.37881	True	CRK10 (CYSTEINE-RICH RLK10); kinase	protein phosphorylation;recognition of pollen	protein serine/threonine kinase activity;receptor activity;ATP binding;sugar binding	integral to membrane
Vv00s0533g00010	True	23.6399	28.9228	False	63.5332	False	Unknown protein	-	-	-
Vv00s0533g00020	True	11.4297	2.36101	True	2.74256	True	zeaxanthin epoxidase, chloroplast precursor	oxidation-reduction process	monooxygenase activity	-
Vv00s0533g00030	True	0	0	False	0	False	transferase	-	transferase activity, transferring acyl groups other than amino-acyl groups	-
Vv00s0533g00040	True	6.9978	3.1045	False	7.17853	False	Cytotoxin precursor (Leucocidin)	-	-	-
Vv00s0533g00050	True	346.905	134.841	False	12.9902	True	Extensin	-	-	-
Vv00s0539g00010	True	0.909211	0.324964	False	0.450771	False	leucine-rich repeat family	protein phosphorylation	protein serine/threonine kinase activity;ATP binding	-
Vv00s0539g00020	True	0.879687	0.224989	False	0.442239	False	BRASSINOSTEROID INSENSITIVE 1-associated receptor kinase 1	protein phosphorylation	protein serine/threonine kinase activity;ATP binding	-
Vv00s0540g00010	True	0.645194	0.3097	False	2.04856	False	ARK3 (Arabidopsis Receptor Kinase 3)	protein phosphorylation;recognition of pollen	protein serine/threonine kinase activity;receptor activity;calmodulin binding;ATP binding;sugar binding	integral to membrane;plasma membrane part
Vv00s0540g00020	True	1.55273	0.584921	False	3.39304	False	chitinase, class V	chitin catabolic process;protein phosphorylation;recognition of pollen	chitinase activity;protein serine/threonine kinase activity;receptor activity;ATP binding;sugar binding;cation binding	-
Vv00s0540g00040	True	1.8346	0.801024	False	5.04619	False	ARK3 (Arabidopsis Receptor Kinase 3)	protein phosphorylation;recognition of pollen	protein serine/threonine kinase activity;receptor activity;ATP binding	integral to membrane
Vv00s0540g00050	True	0.0841091	0.0984277	False	0	False	chitinase, class V	chitin catabolic process	chitinase activity;cation binding	-
Vv00s0541g00010	True	0.490453	0	False	0	False	no hit	-	-	-
Vv00s0541g00020	True	0.386001	0.396021	False	0.79258	False	bZIP transcription factor BZIP6	regulation of transcription, DNA-dependent	sequence-specific DNA binding transcription factor activity;sequence-specific DNA binding;protein heterodimerization activity	nucleus
Vv00s0547g00010	True	0	0	False	0	False	S-locus lectin protein kinase	-	-	-
Vv00s0551g00010	True	176.59	145.744	False	140.978	False	3-isopropylmalate dehydratase, small subunit	leucine biosynthetic process	3-isopropylmalate dehydratase activity	3-isopropylmalate dehydratase complex
Vv00s0551g00020	True	372.091	210.113	False	282.703	False	ribosomal protein L15	translation	structural constituent of ribosome	ribosome
Vv00s0551g00030	True	86.996	158.917	True	305.102	True	protein transport protein Sec61 subunit alpha	protein transport	P-P-bond-hydrolysis-driven protein transmembrane transporter activity	membrane
Vv00s0551g00040	True	2.30693	1.63225	False	1.23253	False	DNA-directed RNA polymerase III subunit C34	transcription	DNA binding;DNA-directed RNA polymerase activity	nucleus
Vv00s0551g00050	True	0.56235	1.56068	False	1.38747	False	MSH4 (MUTS-LIKE PROTEIN 4)	mismatch repair	ATP binding;mismatched DNA binding	-
Vv00s0555g00010	True	0	0	False	0	False	CYP706A12	oxidation-reduction process	monooxygenase activity;electron carrier activity;heme binding	-
Vv00s0555g00020	True	0	0	False	0.289912	False	flavonoid 3-monooxygenase	oxidation-reduction process	electron carrier activity;flavonoid 3'-monooxygenase activity;heme binding;flavonoid 3',5'-hydroxylase activity	-
Vv00s0555g00050	True	4.16754	6.51557	False	11.4512	False	CHCH domain containing protein	-	-	-
Vv00s0556g00010	True	8.99413	8.72605	True	4.68978	False	pollen Ole e 1 allergen and extensin	-	inositol-polyphosphate 5-phosphatase activity	-
Vv00s0556g00020	True	0.530231	0	False	0	False	Glucan 1,3-beta-glucosidase	-	-	-
Vv00s0557g00010	True	0.228935	0	False	0	False	integral membrane family protein	transmembrane transport	-	integral to membrane
Vv00s0557g00020	True	0	0	False	0	False	no hit	-	-	-
Vv00s0558g00010	True	63.7454	23.1968	False	91.0419	False	Branched-chain-amino-acid aminotransferase 3, chloroplastic OS=Arabidopsis thaliana GN=BCAT3 PE=1 SV=1	branched chain family amino acid metabolic process	branched-chain-amino-acid transaminase activity	-
Vv00s0558g00020	True	57.6919	31.1584	False	77.7413	False	LINC4 (LITTLE NUCLEI4)	nucleus organization	protein binding	nucleoplasm;nucleolus;cytosol;chloroplast
Vv00s0558g00030	True	36.0263	12.0746	False	16.4991	True	Pro-X carboxypeptidase Lysosomal	proteolysis	carboxypeptidase activity;serine-type peptidase activity	-
Vv00s0559g00010	True	4.7337	2.91213	False	5.36576	False	membrane bound O-acyl transferase (MBOAT) family protein	-	-	integral to membrane
Vv00s0560g00010	True	0	0	False	0	False	unknown	regulation of transcription	transcription regulator activity	-
Vv00s0560g00020	True	0	0	False	0	False	Unknown protein	regulation of transcription	transcription regulator activity	-
Vv00s0561g00010	True	0.861337	0.822742	False	1.87026	False	unknown	-	-	-
Vv00s0561g00020	True	1.98661	0.252311	True	1.87372	False	stem-specific protein TSJT1	response to abscisic acid stimulus	-	nucleus;cytosol;plasma membrane
Vv00s0561g00030	True	18.2906	11.6738	False	29.349	False	U2 snRNP auxiliary factor large subunit	mRNA processing;RNA splicing	nucleotide binding;RNA binding	nucleus
Vv00s0566g00010	True	14.718	8.68372	False	5.10405	True	Unknown protein	cell redox homeostasis	antioxidant activity;oxidoreductase activity	-
Vv00s0566g00020	True	9.13095	13.5671	True	27.9494	True	Unknown protein	-	antioxidant activity;oxidoreductase activity	-
Vv00s0567g00010	True	17.7554	16.0094	False	20.9058	False	MAPKKK5	protein phosphorylation	MAP kinase kinase kinase activity;ATP binding	-
Vv00s0567g00020	True	0	0	False	0	False	peroxidase	hydrogen peroxide catabolic process;oxidation-reduction process	peroxidase activity;heme binding	extracellular region
Vv00s0567g00030	True	0	0	False	0	False	patatin	lipid metabolic process	hydrolase activity	-
Vv00s0567g00040	True	0	0	False	0.173633	False	patatin	lipid metabolic process	hydrolase activity	-
Vv00s0567g00050	True	0	0	False	0.205586	False	patatin 2	defense response;lipid catabolic process	hydrolase activity;nutrient reservoir activity	vacuole
Vv00s0567g00060	True	1.00688	0.98865	False	0.13438	True	patatin	defense response;lipid catabolic process	hydrolase activity;nutrient reservoir activity	vacuole
Vv00s0568g00010	True	45.2822	27.1199	False	48.7266	False	WD-40 repeat	RNA-dependent DNA replication	RNA binding;RNA-directed DNA polymerase activity	-
Vv00s0568g00020	True	0	0	False	0.257192	False	gag-pol polyprotein	-	-	-
Vv00s0568g00030	True	1.87724	1.60465	False	2.32228	False	no hit	-	-	-
Vv00s0572g00010	True	0.208696	0	False	0	False	linalool synthase	metabolic process	magnesium ion binding;(R)-limonene synthase activity	chloroplast
Vv00s0572g00020	True	0.433543	0	False	0	False	1,8-cineole synthase, chloroplast, putative OS=Ricinus communis GN=RCOM_0906740 PE=4 SV=1	metabolic process	magnesium ion binding;(R)-limonene synthase activity	chloroplast
Vv00s0574g00020	True	0.390674	0.370482	False	0.548315	False	no hit	-	-	-
Vv00s0574g00030	True	41.6552	43.3763	False	94.4762	False	zinc finger (C3HC4-type RING finger)	-	protein binding;zinc ion binding	-
Vv00s0575g00010	True	0	0	False	0	False	strictosidine synthase	biosynthetic process	strictosidine synthase activity	-
Vv00s0575g00020	True	0	0	False	0	False	strictosidine synthase	biosynthetic process	strictosidine synthase activity	-
Vv00s0577g00010	True	4.9404	1.82993	False	1.93132	True	CDPK protein kinase	protein phosphorylation	protein serine/threonine kinase activity;calcium ion binding;protein binding;ATP binding	plasma membrane
Vv00s0577g00020	True	20.3803	30.4539	True	73.5125	True	Phosphoglycerate mutase	metabolic process	catalytic activity	-
Vv00s0577g00030	True	0	0	False	0	False	Cation/hydrogen exchanger 28 (CHX28)	potassium ion transport;transmembrane transport	solute:hydrogen antiporter activity	integral to membrane
Vv00s0577g00040	True	0	0	False	0	False	Cation/hydrogen exchanger 28 (CHX28)	potassium ion transport;transmembrane transport	solute:hydrogen antiporter activity	integral to membrane
Vv00s0580g00010	True	23.927	10.292	False	21.2344	False	Cellulose synthase CSLC06	cellular cell wall organization	transferase activity, transferring glycosyl groups	Golgi membrane;integral to membrane
Vv00s0580g00020	True	4.60152	3.18544	False	4.24912	False	no hit	-	-	-
Vv00s0581g00010	True	5.05656	3.38689	False	5.81303	False	membrane bound O-acyl transferase (MBOAT)	-	transferase activity	integral to membrane
Vv00s0582g00010	True	6.58819	3.99821	False	5.08458	False	Phosphoglucomutase/phosphomannomutase C terminal	-	-	-
Vv00s0582g00020	True	2.89554	0.640618	True	0.976268	True	acyl-coenzyme A thioesterase 9.	methylation	nucleic acid binding;methyltransferase activity;hydrolase activity	peroxisome
Vv00s0582g00030	True	51.9598	53.4333	False	76.0144	False	Syntaxin-51	intracellular protein transport;Golgi vesicle transport	SNAP receptor activity	membrane
Vv00s0583g00010	True	14.7368	5.05828	True	21.7944	False	transcription initiation factor TFIIH subunit H4	DNA repair;regulation of transcription, DNA-dependent	RNA polymerase II transcription factor activity	nucleus
Vv00s0583g00020	True	0.594924	0	True	0	True	Unknown protein	-	-	integral to membrane
Vv00s0583g00030	True	62.5519	4.67623	True	0.968681	True	sphingolipid delta 4 desaturase DES-1	proteolysis;fatty acid biosynthetic process;oxidation-reduction process	metallopeptidase activity;zinc ion binding;oxidoreductase activity, acting on paired donors, with incorporation or reduction of molecular oxygen	integral to membrane
Vv00s0583g00040	True	47.3016	42.2418	False	42.0514	False	zinc finger (C3HC4-type RING finger)	-	protein binding;zinc ion binding;ligase activity	-
Vv00s0585g00020	True	43.5725	34.3756	False	46.9402	False	sphingosine kinase	activation of protein kinase C activity by G-protein coupled receptor protein signaling pathway	diacylglycerol kinase activity	-
Vv00s0585g00030	True	24.7423	18.8956	False	16.798	False	BETA-1,2-N-ACETYLGLUCOSAMINYLTRANSFERASE I	protein N-linked glycosylation	alpha-1,3-mannosylglycoprotein 2-beta-N-acetylglucosaminyltransferase activity	Golgi membrane
Vv00s0586g00010	True	24.1708	25.2047	False	44.6666	False	WD40	-	-	-
Vv00s0586g00020	True	31.3744	25.4221	False	37.7405	False	Unknown protein	-	-	-
Vv00s0586g00030	True	3.28865	0.287107	False	3.25646	False	stem-specific protein TSJT1	response to abscisic acid stimulus	-	nucleus;cytosol;plasma membrane
Vv00s0587g00010	True	43.1459	15.8719	True	34.9573	False	Replication factor A 1, rfa1	DNA replication	DNA binding;helicase activity	nucleus
Vv00s0587g00030	True	127.845	81.4132	False	245.089	False	CBS domain-containing protein	metabolic process;response to wounding	catalytic activity	-
Vv00s0587g00040	True	6.69717	11.3053	True	34.917	True	Unknown protein	-	-	-
Vv00s0590g00010	True	4.0209	5.45134	False	9.15392	False	cytochrome c biogenesis protein CcmE	protein-heme linkage;cytochrome complex assembly	-	plasma membrane
Vv00s0590g00020	True	30.6375	41.9839	False	308.899	False	no hit	-	-	-
Vv00s0591g00010	True	10.3579	7.92851	False	7.79489	False	DNA excision repair protein ERCC-4	DNA metabolic process	DNA binding;endonuclease activity;protein binding	-
Vv00s0591g00020	True	26.6164	22.65	False	8.53435	True	3-deoxy-D-arabino-heptulosonate 7-phosphate synthase	aromatic amino acid family biosynthetic process	3-deoxy-7-phosphoheptulonate synthase activity	-
Vv00s0592g00010	True	3.99759	2.76308	False	13.4325	True	Thymidine kinase	-	thymidine kinase activity;ATP binding	-
Vv00s0592g00020	True	2.52024	1.91477	False	1.91028	False	pentatricopeptide (PPR) repeat-containing protein	-	binding	mitochondrion
Vv00s0593g00010	True	1.16723	0.816455	False	3.50724	True	pentatricopeptide (PPR) repeat-containing protein	-	-	-
Vv00s0595g00010	True	0.898735	0.065784	False	0.015253	True	ARK3 (Arabidopsis Receptor Kinase 3)	protein phosphorylation;recognition of pollen	protein serine/threonine kinase activity;receptor activity;calmodulin binding;ATP binding;sugar binding	integral to membrane;plasma membrane part
Vv00s0595g00020	True	0	0	False	0	False	receptor kinase 2	-	-	-
Vv00s0598g00010	True	4.51511	10.5114	True	10.8558	False	CDP-diacylglycerol synthetase	-	transferase activity, transferring phosphorus-containing groups	membrane
Vv00s0598g00020	True	35.9072	32.9717	False	45.2603	False	alkaline phytoceramidase	-	-	-
Vv00s0598g00030	True	1.29434	0.707674	False	1.17998	False	glycinamide ribonucleotide transformylase	'de novo' IMP biosynthetic process	phosphoribosylglycinamide formyltransferase activity;methyltransferase activity	-
Vv00s0598g00040	True	24.1348	11.3656	False	14.4845	False	Unknown protein	-	-	-
Vv00s0599g00010	True	0	0	False	0	False	no hit	-	-	-
Vv00s0600g00010	True	0.430672	0.327683	False	0.161717	False	unknown	-	-	-
Vv00s0601g00010	True	5.32892	4.24138	False	14.563	True	pentatricopeptide (PPR) repeat-containing protein	-	-	-
Vv00s0601g00030	True	73.6934	49.9218	False	99.982	False	ADP-ribosylation factor-like A1C	intracellular protein transport;small GTPase mediated signal transduction;vesicle-mediated transport	GTP binding	Golgi apparatus
Vv00s0601g00040	True	0.361807	0.222111	False	0.258548	False	Unknown protein	carbohydrate metabolic process	hydrolase activity, hydrolyzing O-glycosyl compounds	-
Vv00s0603g00010	True	0	0	False	0	False	no hit	-	-	-
Vv00s0606g00010	True	0.691805	0	False	0	False	transferase	-	salutaridinol 7-O-acetyltransferase activity	-
Vv00s0607g00010	True	0.379241	0.082585	False	0.695382	False	dicarboxylate/tricarboxylate carrier (DTC)	-	-	-
Vv00s0611g00010	True	0.69264	0.502315	False	1.32921	False	splicing factor U2AF 65 kDa subunit	-	-	-
Vv00s0612g00010	True	1.79438	0.750523	False	0.437734	True	phospholipase/carboxylesterase	-	hydrolase activity	-
Vv00s0612g00020	True	25.5473	11.8464	False	33.8663	False	brain protein 44	-	-	mitochondrion;plasma membrane
Vv00s0612g00030	True	2.23285	0.991373	False	1.1825	False	Unknown protein	-	-	-
Vv00s0615g00010	True	1.29489	3.40364	True	0.69323	False	cinnamyl alcohol dehydrogenase	lignin biosynthetic process;oxidation-reduction process	zinc ion binding;cinnamyl-alcohol dehydrogenase activity;mannitol dehydrogenase activity;cofactor binding	-
Vv00s0615g00020	True	16.1507	1.48386	True	3.65556	True	Cinnamyl alcohol dehydrogenase	lignin biosynthetic process;oxidation-reduction process	zinc ion binding;cinnamyl-alcohol dehydrogenase activity;mannitol dehydrogenase activity;cofactor binding	-
Vv00s0615g00030	True	127.078	13.3218	True	2.42951	True	mannitol dehydrogenase (ELI3-1)	lignin biosynthetic process;oxidation-reduction process	zinc ion binding;cinnamyl-alcohol dehydrogenase activity;mannitol dehydrogenase activity;cofactor binding	-
Vv00s0615g00040	True	0	0	False	0	False	no hit	-	-	-
Vv00s0616g00010	True	0	1.12614	True	5.89985	True	glycerol-3-phosphate permease	carbohydrate transport;transmembrane transport	-	integral to membrane
Vv00s0616g00020	True	87.4142	35.3506	False	4.98032	True	ribosomal protein L19	translation	structural constituent of ribosome	ribosome;chloroplast
Vv00s0616g00030	True	0.0970061	0	False	0	False	cell division control protein CDC7	protein phosphorylation	protein serine/threonine kinase activity;ATP binding	-
Vv00s0619g00010	True	0.243629	0.205117	False	0.72077	False	no hit	-	-	-
Vv00s0620g00010	True	0.757385	0.352447	False	3.38549	False	triacylglycerol lipase	lipid catabolic process	triglyceride lipase activity	chloroplast
Vv00s0620g00020	True	318.22	257.659	False	500.149	False	nuclear RNA-binding protein	-	-	nucleus;peroxisome;plasma membrane
Vv00s0623g00010	True	0	0	False	0	False	no hit	killing of cells of another organism;defense response to fungus	-	extracellular region
Vv00s0625g00020	True	3.52356	0	True	0.0981611	True	ABC transporter G member 7	transport	ATP binding;lipid binding;phosphonate transmembrane-transporting ATPase activity	integral to membrane
Vv00s0625g00030	True	8.99917	5.68785	False	7.16374	False	RAB GTPase RABA4A	small GTPase mediated signal transduction;protein transport	GTP binding	-
Vv00s0625g00040	True	95.7485	156.223	True	277.454	True	poly(A) binding protein	-	nucleotide binding;nucleic acid binding	-
Vv00s0625g00050	True	0	0	False	0	False	ABC transporter G member 7	transport	ATP binding;lipid binding;phosphonate transmembrane-transporting ATPase activity	integral to membrane
Vv00s0629g00010	True	3.66141	2.25309	False	7.14442	False	NADH dehydrogenase subunit 4	ATP synthesis coupled electron transport	NADH dehydrogenase (ubiquinone) activity	mitochondrion
Vv00s0629g00020	True	6.00383	3.46045	False	10.443	False	NADH dehydrogenase subunit 4	ATP synthesis coupled electron transport	NADH dehydrogenase (ubiquinone) activity	mitochondrion
Vv00s0630g00010	True	21.3203	5.19401	True	27.0191	False	lipase class 3	lipid metabolic process	triglyceride lipase activity	-
Vv00s0631g00010	True	0	0	False	0	False	Annexin ANN4	-	calcium ion binding;calcium-dependent phospholipid binding	-
Vv00s0632g00010	True	0.739536	0.0777158	False	0.283568	False	AP2 domain-containing transcription factor TINY	regulation of transcription, DNA-dependent;ethylene mediated signaling pathway	DNA binding;sequence-specific DNA binding transcription factor activity	nucleus
Vv00s0634g00030	True	6.65405	2.22059	False	3.61004	True	BRASSINOSTEROID INSENSITIVE 1-associated receptor kinase 1	-	-	-
Vv00s0639g00010	True	0	0	False	0	False	no hit	-	-	-
Vv00s0640g00010	True	0.70135	0.728255	False	1.87173	False	Transcriptional corepressor LEUNIG	-	protein binding	-
Vv00s0640g00020	True	2.47945	1.21813	False	6.59342	False	cig3	-	-	-
Vv00s0641g00010	True	6.86407	2.08207	False	3.5724	False	protein serine/threonine kinase	protein phosphorylation	protein serine/threonine kinase activity;receptor activity;protein binding;ATP binding	plasma membrane;integral to membrane
Vv00s0641g00030	True	0	0	False	0	False	no hit	-	-	-
Vv00s0642g00010	True	20.5733	10.5289	False	17.457	False	E3 ubiquitin-protein ligase CHIP	protein ubiquitination	ubiquitin-protein ligase activity;binding	ubiquitin ligase complex
Vv00s0646g00010	True	1.96375	0.235484	False	0.449874	False	hydrolase, alpha/beta fold	-	hydrolase activity	-
Vv00s0646g00020	True	1.23911	0.256812	False	0.506747	False	somatic embryogenesis receptor kinase 2 SERK2	-	-	-
Vv00s0646g00030	True	71.1671	27.9097	False	46.6018	False	protein serine/threonine kinase	-	-	-
Vv00s0647g00010	True	16.5363	20.9411	False	32.1978	False	WD40	response to osmotic stress;circadian regulation of gene expression;regulation of long-day photoperiodism, flowering	-	nucleus
Vv00s0650g00010	True	0	0	False	0	False	no hit	-	-	-
Vv00s0650g00030	True	0	0	False	0	False	no hit	-	-	-
Vv00s0650g00040	True	0	0	False	0	False	unknown	-	-	-
Vv00s0652g00010	True	1.71491	4.38931	True	0.558001	True	Dof zinc finger protein DOF1.4	regulation of transcription	DNA binding;zinc ion binding	-
Vv00s0652g00020	True	142.565	247.698	True	689.275	True	Unknown protein	-	protein binding	plasma membrane
Vv00s0652g00030	True	61.5509	51.0767	False	120.612	False	microtubule organization 1 protein (MOR1)	-	binding	-
Vv00s0655g00020	True	0	0	False	0.0368052	False	unknown	-	nucleic acid binding;zinc ion binding	-
Vv00s0657g00010	True	38.399	14.5013	False	67.5277	False	Branched-chain amino acid aminotransferase	branched chain family amino acid metabolic process	branched-chain-amino-acid transaminase activity	-
Vv00s0658g00010	True	0	0	False	0	False	Receptor kinase TRKa	-	protein binding	-
Vv00s0658g00020	True	0.128961	0.0608863	False	0.026376	False	protein kinase Xa21	protein phosphorylation;oxidation-reduction process	protein serine/threonine kinase activity;receptor activity;protein binding;ATP binding;2-alkenal reductase activity	integral to membrane
Vv00s0659g00010	True	16.8464	4.93438	True	3.03993	True	unknown	-	-	-
Vv00s0662g00010	True	5.6611	4.84575	False	17.9523	True	acyl-CoA oxidase	fatty acid beta-oxidation	acyl-CoA dehydrogenase activity;acyl-CoA oxidase activity;flavin adenine dinucleotide binding	peroxisome
Vv00s0662g00020	True	0.0999881	0.224762	False	4.17309	True	Unknown protein	-	-	-
Vv00s0662g00030	True	13.9721	32.0638	True	38.9108	True	Ethylene-responsive transcription factor RELATED TO APETALA2 4	regulation of transcription, DNA-dependent;ethylene mediated signaling pathway	DNA binding;sequence-specific DNA binding transcription factor activity	nucleus
Vv00s0662g00040	True	37.9083	91.6113	True	125.038	True	Ethylene-responsive transcription factor RELATED TO APETALA2 4	regulation of transcription, DNA-dependent	DNA binding;sequence-specific DNA binding transcription factor activity	nucleus
Vv00s0663g00010	True	0.827905	0	False	0	False	integral membrane family protein	transmembrane transport	-	integral to membrane
Vv00s0663g00020	True	0	0	False	0	False	no hit	-	-	-
Vv00s0663g00030	True	0.319812	0.0309783	False	1.49603	False	seven in absentia (SINA) family	ubiquitin-dependent protein catabolic process;multicellular organismal development;protein ubiquitination	ubiquitin-protein ligase activity;protein binding;zinc ion binding	nucleus
Vv00s0665g00010	True	1.35837	1.37128	False	6.27634	False	cyclin dependent kinase group C 2	-	-	-
Vv00s0665g00020	True	0.17286	0	False	0	False	Carrier protein, Mitochondrial	transmembrane transport	calcium ion binding	mitochondrial inner membrane;integral to membrane
Vv00s0665g00030	True	18.0443	0.637129	True	0.862862	True	Unknown protein	-	-	-
Vv00s0665g00040	True	0.982333	1.24843	True	11.7489	True	RAB GTPase RABH1E	intracellular protein transport;nucleocytoplasmic transport;small GTPase mediated signal transduction	GTPase activity;GTP binding	intracellular;plasma membrane
Vv00s0665g00050	True	0.321773	0	False	0.249249	False	Root phototropism protein 3 (Non-phototropic hypocotyl protein 3)	response to light stimulus	signal transducer activity;protein binding	plasma membrane
Vv00s0669g00010	True	48.1703	22.3332	False	30.6982	True	E3 ubiquitin-protein ligase CHIP	protein ubiquitination	ubiquitin-protein ligase activity;binding	ubiquitin ligase complex
Vv00s0670g00010	True	236.639	184.583	False	177.173	False	T-complex protein 1 subunit eta	protein folding	ATP binding;unfolded protein binding	cytoplasm
Vv00s0670g00020	True	34.5439	63.7545	True	29.38	False	GCN5 N-acetyltransferase (GNAT)	arginine biosynthetic process;proline biosynthetic process	acetylglutamate kinase activity;acetyl-CoA:L-glutamate N-acetyltransferase activity;glutamate 5-kinase activity	cytoplasm
Vv00s0671g00010	True	4.05451	0.722853	False	2.71008	False	ribosomal protein P0 acidic	-	-	-
Vv00s0672g00010	True	12.3852	10.7796	False	22.7589	False	Translation initiation factor eif-2b gamma subunit	proteolysis;biosynthetic process	translation initiation factor activity;cysteine-type endopeptidase activity;phosphoprotein phosphatase activity;protein binding;nucleotidyltransferase activity	nucleus
Vv00s0674g00010	True	37.7965	24.6998	False	69.2392	False	no hit	-	-	-
Vv00s0676g00040	True	0	0	False	0	False	no hit	-	-	-
Vv00s0679g00010	True	0	0	False	0.0509933	False	ABC transporter G member 7	-	-	-
Vv00s0682g00010	True	53.3953	45.7042	False	86.3138	False	RuvB DNA helicase protein	-	DNA helicase activity;ATP binding	-
Vv00s0682g00020	True	10.9046	18.9967	False	28.2509	False	RuvB DNA helicase protein	-	DNA helicase activity;ATP binding	-
Vv00s0682g00030	True	1.67055	0.641003	False	1.76717	False	RuvB DNA helicase protein	-	-	-
Vv00s0682g00040	True	0	0	False	0	False	no hit	proteolysis	serine-type carboxypeptidase activity	-
Vv00s0682g00050	True	0	0	False	0	False	unknown	-	-	plasma membrane
Vv00s0684g00010	True	6.24039	1.6661	True	9.58411	False	protein kinase	-	-	-
Vv00s0684g00020	True	0.1403	0.163241	False	1.25048	False	calmodulin binding IQD20 (IQ-domain 20)	-	protein binding	-
Vv00s0684g00030	True	7.23437	2.32882	True	2.58655	True	SEN1 (DARK INDUCIBLE 1)	response to oxidative stress;aging;response to wounding;response to jasmonic acid stimulus	thiosulfate sulfurtransferase activity;receptor activity	chloroplast
Vv00s0684g00040	True	42.5248	32.8023	False	65.6309	False	Vitamin K epoxide reductase	-	NAD(P)H dehydrogenase (quinone) activity	chloroplast
Vv00s0685g00020	True	0	0	False	0	False	no hit	-	-	-
Vv00s0686g00010	True	21.9598	12.754	False	19.2928	False	GTP-binding protein engB	barrier septum formation	GTP binding	intracellular
Vv00s0686g00020	True	32.1444	29.1772	False	61.4131	False	BSD domain-containing protein	-	-	-
Vv00s0686g00030	True	0	0.0716833	False	0.960629	False	ACT DOMAIN REPEAT 1 (ACR1) uridylyltransferase	metabolic process	amino acid binding	-
Vv00s0687g00010	True	0	0	False	0	False	leucoanthocyanidin dioxygenase	oxidation-reduction process	iron ion binding;oxidoreductase activity, acting on single donors with incorporation of molecular oxygen, incorporation of two atoms of oxygen;desacetoxyvindoline 4-hydroxylase activity	-
Vv00s0687g00020	True	0	0	False	0	False	oxidoreductase, 2OG-Fe(II) oxygenase	-	-	-
Vv00s0687g00030	True	0	0.339965	False	0	False	no hit	-	-	-
Vv00s0691g00010	True	5.50928	8.53359	False	1.1585	True	calcium-transporting ATPase 13 ACA13	ATP biosynthetic process;calcium ion transport	calcium-transporting ATPase activity;calmodulin binding;ATP binding;metal ion binding	plasma membrane;integral to membrane
Vv00s0691g00020	True	2.44987	3.68067	False	0.815611	True	retrotransposon protein, Ty1-copia subclass	-	-	-
Vv00s0692g00010	True	0	0	False	0	False	S-linalool synthase	metabolic process	lyase activity	-
Vv00s0692g00020	True	0	0	False	0	False	S-linalool synthase	metabolic process	magnesium ion binding;ent-kaurene synthase activity	chloroplast
Vv00s0695g00010	True	0	0	False	0	False	no hit	-	-	-
Vv00s0698g00010	True	1811.14	532.446	True	238.942	True	Catalase	hydrogen peroxide catabolic process;oxidation-reduction process	catalase activity;heme binding	glyoxysome
Vv00s0698g00020	True	0	0	False	0	False	no hit	-	-	-
Vv00s0699g00010	True	0	0	False	0	False	no hit	-	-	-
Vv00s0701g00010	True	18.2745	5.81683	True	7.56289	True	somatic embryogenesis receptor kinase 2 SERK2	protein phosphorylation	protein serine/threonine kinase activity;receptor activity;protein binding;ATP binding	integral to membrane
Vv00s0704g00010	True	65.7465	79.0654	False	135.375	False	Derlin-2.	-	-	-
Vv00s0704g00020	True	0.385067	0	True	0	True	5-alpha-taxadienol-10-beta-hydroxylase	oxidation-reduction process	electron carrier activity;(+)-abscisic acid 8'-hydroxylase activity;heme binding;taxane 13-alpha-hydroxylase activity	integral to membrane
Vv00s0704g00030	True	0.482159	0	True	0	True	5-alpha-taxadienol-10-beta-hydroxylase	oxidation-reduction process	electron carrier activity;(+)-abscisic acid 8'-hydroxylase activity;heme binding;taxane 13-alpha-hydroxylase activity	integral to membrane
Vv00s0704g00040	True	0.15475	0.0531148	False	0.39621	False	calmodulin-binding	-	protein binding	-
Vv00s0705g00010	True	2.03695	3.99957	True	2.72929	False	CYP81E1 Isoflavone 2'-hydroxylase	oxidation-reduction process	electron carrier activity;heme binding;isoflavone 2'-hydroxylase activity	-
Vv00s0706g00010	True	3.47954	4.3894	False	4.89917	False	unknown	-	-	-
Vv00s0707g00010	True	0.619679	0.213185	False	4.23728	True	heat shock protein (HSP26.5-P) 26.5 kDa class P	response to heat	-	cytoplasm
Vv00s0710g00010	True	13.2836	58.9424	True	14.4814	True	7-transmembrane G-protein-coupled receptor	microtubule-based movement	microtubule motor activity;ATP binding	-
Vv00s0710g00020	True	9.70152	3.11918	True	0.31643	True	Serine/threonine-protein kinase SAPK2	protein phosphorylation;response to salt stress;abscisic acid mediated signaling pathway	protein serine/threonine kinase activity;ATP binding	nucleus
Vv00s0713g00010	True	0	0	False	0	False	no hit	killing of cells of another organism;defense response to fungus	-	extracellular region
[truncated: 27,972 more rows]

## Sheet: Novel (Unannotated genome)
Gene	Gene Name	Coding	PFS	PR	PR_sig	PHW2	PHW2_sig	Annotation	Process	Function	Compartment	cDNA	ESTs	8x	v0
XLOC_000010	Novel_0001	False	0	0	False	0.614898	False	no hit	-	-	-	False	False	False	False
XLOC_000019	Novel_0002	False	0.414073	0.548005	False	1.17804	False	no hit	-	-	-	False	False	False	False
XLOC_000050	Novel_0003	False	1.16648	0.304071	False	0.370095	False	no hit	-	-	-	False	True	True	True
XLOC_000051	Novel_0004	False	0.681614	0.86721	False	1.13656	False	no hit	-	-	-	False	True	False	False
XLOC_000052	Novel_0005	False	1.4819	0.424042	False	0.550635	False	no hit	-	-	-	False	True	False	False
XLOC_000093	Novel_0006	False	0.682632	0.600961	False	3.44314	False	no hit	-	-	-	False	True	False	False
XLOC_000096	Novel_0007	False	0	0	False	0	False	no hit	-	-	-	False	True	False	False
XLOC_000123	Novel_0008	False	0	0	False	0.779587	False	no hit	-	-	-	False	True	False	False
XLOC_000124	Novel_0009	False	0	0	False	2.05353	True	no hit	-	-	-	False	True	False	False
XLOC_000132	Novel_0010	True	0	0	False	0	False	30s ribosomal protein 3-1	-	-	-	False	False	True	False
XLOC_000134	Novel_0011	True	3.83773	4.65617	False	23.9178	True	hypothetical protein VITISV_020078 [Vitis vinifera]	-	-	-	False	False	False	True
XLOC_000136	Novel_0012	False	0	0.312837	False	7.92852	True	no hit	-	-	-	False	False	False	False
XLOC_000147	Novel_0013	True	1.4909	1.07683	False	0.459904	False	protein	biological_process	molecular_function	cellular_component	False	True	True	False
XLOC_000162	Novel_0014	True	0.248649	0	False	0	False	protein	-	-	-	False	False	False	False
XLOC_000167	Novel_0015	False	12.6117	6.18924	False	3.75573	True	no hit	-	-	-	False	True	False	False
XLOC_000168	Novel_0016	False	0.587742	0	False	0.713396	False	no hit	-	-	-	False	False	False	False
XLOC_000169	Novel_0017	True	2.77481	0.119842	True	0.101681	True	protein	-	-	-	False	False	True	False
XLOC_000170	Novel_0018	True	0.615646	0.267713	False	0.949475	False	elongation factor ef-1a	-	-	-	False	False	False	False
XLOC_000176	Novel_0019	True	0	0	False	0	False	f-box family protein	-	-	-	False	True	True	False
XLOC_000193	Novel_0020	True	0	0	False	5.14436	True	hypothetical protein VITISV_030157 [Vitis vinifera]	-	-	-	False	False	False	False
XLOC_000194	Novel_0021	False	2.28497	0.891401	False	2.88932	False	no hit	-	-	-	False	False	False	False
XLOC_000195	Novel_0022	True	0.393864	9.75468	True	0.623211	False	PREDICTED: hypothetical protein [Vitis vinifera]	-	-	-	False	True	False	False
XLOC_000202	Novel_0023	True	2.8962	0.130357	True	0	True	protein clavata3 esr-related 17	-	-	-	False	False	True	False
XLOC_000221	Novel_0024	True	2.68873	0.301631	True	0.814574	True	unnamed protein product [Vitis vinifera]	-	-	-	False	True	False	True
XLOC_000237	Novel_0025	True	0	0	False	0.92799	False	hypothetical protein VITISV_017076 [Vitis vinifera]	-	-	-	False	True	True	True
XLOC_000252	Novel_0026	False	1.14061	1.31239	False	0	False	no hit	-	-	-	False	False	False	False
XLOC_000255	Novel_0027	False	0.45884	0	False	0	False	no hit	-	-	-	False	False	False	False
XLOC_000274	Novel_0028	False	0	0	False	1.22764	False	no hit	-	-	-	False	False	True	True
XLOC_000276	Novel_0029	False	0	0	False	1.48833	True	no hit	-	-	-	False	True	False	True
XLOC_000278	Novel_0030	False	0.348416	0.281254	False	1.29265	False	no hit	-	-	-	False	False	False	True
XLOC_000279	Novel_0031	True	0.462653	0.33663	False	0.375464	False	hypothetical protein VITISV_008771 [Vitis vinifera]	biological_process	molecular_function	cellular_component	False	False	False	True
XLOC_000300	Novel_0032	False	0	0	False	0	False	no hit	-	-	-	False	True	True	False
XLOC_000301	Novel_0033	True	1.12993	0.210044	False	0.412166	False	protein kinase	protein modification process;cellular amino acid and derivative metabolic process;biological_process	nucleotide binding;kinase activity	plasma membrane	False	True	True	True
XLOC_000303	Novel_0034	False	0.400352	0	False	0	False	no hit	-	-	-	False	True	False	False
XLOC_000304	Novel_0035	False	0.992631	0	False	0	False	no hit	-	-	-	False	True	False	False
XLOC_000305	Novel_0036	False	72.793	44.6989	False	5.19406	True	no hit	-	-	-	False	False	False	False
XLOC_000317	Novel_0037	True	0.544103	0.816901	False	6.74208	True	hypothetical protein VITISV_021866 [Vitis vinifera]	-	-	-	True	True	True	True
XLOC_000320	Novel_0038	False	0	0	False	0	False	no hit	-	-	-	False	True	False	False
XLOC_000321	Novel_0039	False	0	0	False	0	False	no hit	-	-	-	False	True	False	False
XLOC_000322	Novel_0040	True	0.102904	0	False	0	False	hypothetical protein VITISV_038412 [Vitis vinifera]	-	-	-	False	True	False	False
XLOC_000328	Novel_0041	False	1.162	0.86868	False	0	True	no hit	-	-	-	False	False	False	False
XLOC_000339	Novel_0042	True	0	0	False	1.24947	False	hypothetical protein VITISV_004903 [Vitis vinifera]	biological_process	molecular_function	cellular_component	False	False	True	False
XLOC_000342	Novel_0043	False	0	0	False	0	False	no hit	-	-	-	False	False	False	True
XLOC_000345	Novel_0044	True	3.91887	0.384327	True	0.415939	True	at1g23840 f5o8_37	-	-	-	False	False	False	False
XLOC_000346	Novel_0045	True	0.170752	0.180593	False	1.64637	True	at1g23830 f5o8_36	-	-	-	True	False	False	True
XLOC_000352	Novel_0046	True	0.218177	0	False	0	False	PREDICTED: hypothetical protein [Vitis vinifera]	-	-	-	False	False	False	False
XLOC_000354	Novel_0047	True	1.88005	0.542838	False	0.79256	True	at1g78880-like protein	-	-	-	False	True	True	True
XLOC_000371	Novel_0048	False	0.361096	0	False	0	False	no hit	-	-	-	False	False	False	False
XLOC_000374	Novel_0049	False	0.248909	2.86632	True	0.860081	True	no hit	-	-	-	False	False	False	False
XLOC_000383	Novel_0050	False	0	0	False	0	False	no hit	-	-	-	False	False	True	False
XLOC_000395	Novel_0051	False	0	0	False	0	False	no hit	-	-	-	False	False	False	False
XLOC_000400	Novel_0052	False	0	0	False	0	False	no hit	-	-	-	False	False	False	False
XLOC_000414	Novel_0053	False	0.382119	0.867615	True	5.00919	True	no hit	-	-	-	False	True	False	False
XLOC_000425	Novel_0054	False	0	0	False	0	False	no hit	-	-	-	False	False	False	False
XLOC_000430	Novel_0055	True	1.68186	2.83784	False	2.83503	False	hypothetical protein VITISV_010312 [Vitis vinifera]	-	-	-	True	True	False	False
XLOC_000439	Novel_0056	True	0	0	False	0.897905	False	protein	-	-	-	False	False	True	False
XLOC_000440	Novel_0057	False	0.553773	0	False	0	False	no hit	-	-	-	False	False	False	False
XLOC_000453	Novel_0058	False	0	0	False	0	False	no hit	-	-	-	False	True	True	True
XLOC_000457	Novel_0059	True	0.522324	0.331994	False	6.32923	True	hypothetical protein VITISV_037889 [Vitis vinifera]	biological_process	molecular_function	cellular_component	False	False	False	False
XLOC_000459	Novel_0060	False	0.702629	0.742861	False	0.509174	False	no hit	-	-	-	False	True	False	False
XLOC_000461	Novel_0061	True	0.370176	0.176776	False	0	False	protein clavata3 esr-related 41	-	-	-	False	True	False	False
XLOC_000475	Novel_0062	True	0.525213	0.501329	False	0	True	unnamed protein product [Vitis vinifera]	-	-	-	False	True	False	False
XLOC_000476	Novel_0063	True	0.453331	0	False	0	False	unnamed protein product [Vitis vinifera]	-	-	-	False	True	False	False
XLOC_000477	Novel_0064	True	0.512664	0.932228	False	0.565727	False	unnamed protein product [Vitis vinifera]	-	-	-	False	True	False	False
XLOC_000482	Novel_0065	False	0.254979	0	False	0	False	no hit	-	-	-	False	True	True	False
XLOC_000488	Novel_0066	False	0	0	False	4.21246	False	no hit	-	-	-	False	True	True	True
XLOC_000490	Novel_0067	False	0.241587	0	False	0.927076	False	no hit	-	-	-	False	False	False	True
XLOC_000491	Novel_0068	False	0.654972	0	False	0	False	no hit	-	-	-	False	False	False	False
XLOC_000493	Novel_0069	True	0.694312	0.403161	False	3.36033	False	hypothetical protein VITISV_035345 [Vitis vinifera]	biological_process	molecular_function	cellular_component	False	False	False	True
XLOC_000494	Novel_0070	True	0.232518	0.387179	False	0.642214	False	hypothetical protein VITISV_038307 [Vitis vinifera]	biological_process	molecular_function	cellular_component	False	False	False	True
XLOC_000495	Novel_0071	False	0.993837	0.193611	False	2.70891	False	no hit	-	-	-	False	False	True	True
XLOC_000498	Novel_0072	True	0	0	False	1.36662	False	PREDICTED: hypothetical protein [Vitis vinifera]	-	-	-	False	True	False	False
XLOC_000499	Novel_0073	False	0.470473	0.385146	False	0.683146	False	no hit	-	-	-	False	True	False	False
XLOC_000500	Novel_0074	False	0	0.60395	False	0.183835	False	no hit	-	-	-	False	True	False	False
XLOC_000501	Novel_0075	True	0	0	False	0	False	hypothetical protein VITISV_006649 [Vitis vinifera]	-	-	-	False	True	True	True
XLOC_000516	Novel_0076	True	1.14956	0.78674	False	1.55948	False	hypothetical protein VITISV_025499 [Vitis vinifera]	biological_process	molecular_function	cellular_component	False	True	False	False
XLOC_000517	Novel_0077	True	0	0.297292	False	0.151394	False	hypothetical protein VITISV_038568 [Vitis vinifera]	-	-	-	False	True	False	False
XLOC_000539	Novel_0078	True	0.514496	0.184541	False	0.617748	False	atp binding	-	-	-	False	True	True	True
XLOC_000542	Novel_0079	True	0	0.117459	False	0	False	atp binding;hypothetical protein VITISV_042521 [Vitis vinifera]	biological_process	molecular_function	cellular_component	False	True	False	False
XLOC_000547	Novel_0080	False	0.553101	0.432872	False	0.595467	False	no hit	-	-	-	False	True	False	False
XLOC_000554	Novel_0081	False	2.49102	0.260429	False	1.00323	False	no hit	-	-	-	False	False	False	False
XLOC_000555	Novel_0082	True	1.82815	0.503521	False	0.608152	False	hypothetical protein VITISV_037333 [Vitis vinifera]	-	-	-	False	False	False	False
XLOC_000558	Novel_0083	False	0.988877	0.247124	False	0.709574	False	no hit	-	-	-	False	False	False	False
XLOC_000559	Novel_0084	True	0	0	False	0	False	hypothetical protein VITISV_043745 [Vitis vinifera]	biological_process	molecular_function	cellular_component	False	True	False	False
XLOC_000573	Novel_0085	True	18.5396	15.4837	False	3.29877	True	lipid transfer	transport	-	cytoplasm;plasma membrane	True	True	True	False
XLOC_000574	Novel_0086	False	0.241045	0.0810368	False	0.149046	False	no hit	-	-	-	True	True	True	False
XLOC_000577	Novel_0087	False	0	0	False	0	False	no hit	-	-	-	False	False	False	False
XLOC_000578	Novel_0088	False	0	0	False	0	False	no hit	-	-	-	False	False	False	False
XLOC_000581	Novel_0089	True	8.96233	3.88913	False	4.39076	True	hypothetical protein VITISV_022703 [Vitis vinifera]	biological_process	molecular_function	cellular_component	False	False	True	False
XLOC_000582	Novel_0090	True	0	1.09325	False	6.16692	True	hypothetical protein VITISV_044067 [Vitis vinifera]	-	-	-	False	True	False	False
XLOC_000585	Novel_0091	True	0.579923	0.664327	False	1.69178	True	hypothetical protein VITISV_030912 [Vitis vinifera]	-	-	-	False	True	False	False
XLOC_000586	Novel_0092	True	0.339352	0.997415	False	0.215964	False	protein	biological_process	molecular_function	cellular_component	False	False	False	False
XLOC_000600	Novel_0093	True	0.459096	0.569611	False	0	False	acting on ester	-	-	-	False	True	False	True
XLOC_000601	Novel_0094	True	0.0116605	0	False	0	False	protein	biological_process	molecular_function	cellular_component	False	True	False	False
XLOC_000607	Novel_0095	False	0.492221	0	False	0	False	no hit	-	-	-	False	False	False	False
XLOC_000641	Novel_0096	True	0	0	False	0.737662	False	hypothetical protein VITISV_037933 [Vitis vinifera]	biological_process	molecular_function	cellular_component	False	True	False	False
XLOC_000666	Novel_0097	True	0.429904	0.249741	False	2.09256	True	protein clavata3 esr-related 9	-	-	-	False	False	False	False
XLOC_000668	Novel_0098	True	0	0	False	1.41422	False	ac009323_8 retroelement polyprotein	DNA metabolic process	nucleic acid binding;binding	-	False	False	False	False
XLOC_000675	Novel_0099	False	0	0	False	0	False	no hit	-	-	-	True	True	False	False
XLOC_000692	Novel_0100	False	0.441997	0	False	0	False	no hit	-	-	-	False	True	True	True
XLOC_000693	Novel_0101	False	1.46112	0.331814	False	0.504182	True	no hit	-	-	-	False	True	True	True
XLOC_000694	Novel_0102	False	2.01972	0	False	1.52509	False	no hit	-	-	-	False	True	False	False
XLOC_000695	Novel_0103	False	0.959873	0	False	0.18061	False	no hit	-	-	-	False	True	False	False
XLOC_000703	Novel_0104	False	0	0	False	0	False	no hit	-	-	-	False	True	False	False
XLOC_000706	Novel_0105	True	0	0.764045	False	1.03968	False	unnamed protein product [Vitis vinifera]	-	-	-	False	True	True	False
XLOC_000707	Novel_0106	False	0	0	False	0.530734	False	no hit	-	-	-	False	True	False	False
XLOC_000709	Novel_0107	True	0.699061	0.717946	False	0.540151	False	hypothetical protein VITISV_037409 [Vitis vinifera]	biological_process	molecular_function	cellular_component	False	True	False	False
XLOC_000710	Novel_0108	True	1.45086	0	False	0	False	hypothetical protein VITISV_028779 [Vitis vinifera]	-	-	-	False	True	False	False
XLOC_000737	Novel_0109	False	0	0	False	1.02481	False	no hit	-	-	-	False	False	True	True
XLOC_000778	Novel_0110	True	0.186504	0	False	0	False	protein	biological_process	molecular_function	cellular_component	False	False	False	True
XLOC_000788	Novel_0111	True	0.29268	0	False	0	False	protein	biological_process	molecular_function	cellular_component	False	False	True	False
XLOC_000794	Novel_0112	False	0.333604	0	False	0	False	no hit	-	-	-	False	False	False	False
XLOC_000795	Novel_0113	False	2.62965	0.886092	True	1.04353	True	no hit	-	-	-	True	True	True	False
XLOC_000796	Novel_0114	True	0.697361	0	False	0.119626	False	response regulator 9	-	-	-	False	False	False	False
XLOC_000797	Novel_0115	True	0	0	False	0	False	type b response regulator	-	-	-	False	False	False	False
XLOC_000799	Novel_0116	False	24.9301	9.90925	False	12.5027	True	no hit	-	-	-	False	True	False	False
XLOC_000800	Novel_0117	True	1.49715	1.19596	False	0.627	False	hypothetical protein VITISV_043881 [Vitis vinifera]	-	-	-	False	False	False	False
XLOC_000801	Novel_0118	False	0	0	False	0	False	no hit	-	-	-	False	True	False	False
XLOC_000802	Novel_0119	False	0	0	False	0.598283	False	no hit	-	-	-	False	False	False	False
XLOC_000807	Novel_0120	False	0	0	False	0.380575	False	no hit	-	-	-	False	False	False	False
XLOC_000808	Novel_0121	True	0	0.0710277	False	0.263514	False	dna binding	-	-	-	False	False	False	False
XLOC_000815	Novel_0122	False	0	0	False	0.969219	False	no hit	-	-	-	False	False	False	False
XLOC_000818	Novel_0123	True	3.24388	10.0542	True	26.4613	True	PREDICTED: hypothetical protein [Vitis vinifera];hypothetical protein VITISV_014001 [Vitis vinifera]	biological_process	molecular_function	cellular_component	False	False	False	False
XLOC_000821	Novel_0124	True	0.833737	0.49961	False	3.93148	True	fla20 (putative fasciclin-like arabinogalactan protein 20)	-	-	-	False	False	False	False
XLOC_000822	Novel_0125	False	0.838677	0.643407	False	0.301286	False	no hit	-	-	-	False	False	False	False
XLOC_000856	Novel_0126	False	0.149887	0.326006	False	1.77123	True	no hit	-	-	-	False	False	False	False
XLOC_000859	Novel_0127	False	0	0.350493	False	2.25713	False	no hit	-	-	-	False	False	False	False
XLOC_000875	Novel_0128	False	0	1.90384	True	3.37961	True	no hit	-	-	-	False	False	False	False
XLOC_000887	Novel_0129	True	1.23919	0.6615	False	1.16706	True	myb domain-containing protein	-	-	-	False	True	False	False
XLOC_000899	Novel_0130	False	0	5.80385	True	0.461344	False	no hit	-	-	-	False	False	False	False
XLOC_000911	Novel_0131	False	0.503066	0.789555	False	0.607056	False	no hit	-	-	-	False	False	True	True
XLOC_000915	Novel_0132	True	0.866509	1.63975	True	3.21926	False	gamma-aminobutyric acid (gaba-a) subunit epsilon;phlda1 protein;late embryogenesis abundant hydroxyproline-rich glycoprotein family member	transport	-	cell;membrane	False	True	False	True
XLOC_000917	Novel_0133	False	1.07753	0	False	0	False	no hit	-	-	-	False	False	False	True
XLOC_000918	Novel_0134	True	0.394388	0.455966	False	1.15809	False	hypothetical protein VITISV_043921 [Vitis vinifera]	biological_process	molecular_function	cellular_component	False	False	False	True
XLOC_000926	Novel_0135	True	0.0968137	0	False	0.243589	False	plant invertase pectin methylesterase inhibitor domain-containing protein	-	-	-	True	True	False	False
XLOC_000931	Novel_0136	True	0.531965	0.376308	False	0	False	hypothetical protein VITISV_020615 [Vitis vinifera]	-	-	-	False	True	False	False
XLOC_000932	Novel_0137	True	0.216965	0	False	0	False	hypothetical protein VITISV_025716 [Vitis vinifera]	-	-	-	False	True	False	False
XLOC_000945	Novel_0138	False	0	0	False	0	False	no hit	-	-	-	False	True	False	False
XLOC_000946	Novel_0139	False	0	0	False	0	False	no hit	-	-	-	False	True	False	False
XLOC_000947	Novel_0140	False	0	0	False	0	False	no hit	-	-	-	False	True	False	False
XLOC_000948	Novel_0141	False	0	0.23327	False	0	False	no hit	-	-	-	False	True	False	False
XLOC_000950	Novel_0142	False	0.416535	0	False	3.14756	False	no hit	-	-	-	False	True	False	False
XLOC_000951	Novel_0143	True	0.678934	0	False	2.53961	False	hypothetical protein VITISV_019362 [Vitis vinifera]	-	-	-	False	True	False	False
XLOC_000953	Novel_0144	False	0	0	False	0	False	no hit	-	-	-	False	True	True	False
XLOC_000954	Novel_0145	True	1.53227	1.35831	False	1.44644	False	PREDICTED: hypothetical protein [Vitis vinifera]	-	-	-	False	True	True	False
XLOC_000955	Novel_0146	True	0.830935	0.680019	False	0	False	hypothetical protein VITISV_010994 [Vitis vinifera]	-	-	-	False	True	True	False
XLOC_000963	Novel_0147	False	0	0	False	0	False	no hit	-	-	-	False	False	False	False
XLOC_000966	Novel_0148	True	1.42616	0.671454	False	0.213345	True	serine-threonine protein plant-	-	kinase activity	-	False	False	False	False
XLOC_000973	Novel_0149	True	0.509968	0	False	1.8337	False	hypothetical protein VITISV_028523 [Vitis vinifera]	biological_process	molecular_function	cellular_component	False	True	False	True
XLOC_000986	Novel_0150	False	0.735907	0.251546	False	0	True	no hit	-	-	-	False	False	False	False
XLOC_000991	Novel_0151	False	0.742591	0.661686	False	0	False	no hit	-	-	-	False	False	False	False
XLOC_000994	Novel_0152	True	0.544582	1.42683	False	1.43282	True	transcription initiation factor iie subunit	-	-	-	False	True	False	False
XLOC_000996	Novel_0153	False	0	1.44164	True	1.76991	True	no hit	-	-	-	False	True	False	True
XLOC_000998	Novel_0154	False	0	0	False	0	False	no hit	-	-	-	False	False	False	False
XLOC_000999	Novel_0155	True	1.62071	0	False	0.47275	False	predicted protein [Populus trichocarpa]	-	-	-	False	False	True	False
XLOC_001005	Novel_0156	False	0	0.859035	False	0.901568	False	no hit	-	-	-	False	False	True	True
XLOC_001006	Novel_0157	False	0.364787	0.6347	False	1.5423	False	no hit	-	-	-	False	False	False	True
XLOC_001032	Novel_0158	False	0	0	False	0	False	no hit	-	-	-	False	True	False	False
XLOC_001033	Novel_0159	False	0.254799	0.359362	False	2.51482	True	no hit	-	-	-	False	True	False	False
XLOC_001046	Novel_0160	False	0	0	False	0	False	no hit	-	-	-	False	True	False	False
XLOC_001047	Novel_0161	False	0.513198	0.0603651	False	0.569737	False	no hit	-	-	-	True	True	False	False
XLOC_001048	Novel_0162	True	0.619878	0.0618003	False	0.530341	False	protein clavata3 esr-related 45	-	-	-	True	True	False	False
XLOC_001049	Novel_0163	False	0.343399	0.352028	False	1.76962	True	no hit	-	-	-	False	True	False	False
XLOC_001062	Novel_0164	True	0.742302	0	False	0	False	set domain protein	-	-	-	False	False	False	False
XLOC_001065	Novel_0165	True	0.0444952	0.0501247	False	0.565525	False	hypothetical protein VITISV_038543 [Vitis vinifera]	biological_process	molecular_function	cellular_component	False	False	False	False
XLOC_001073	Novel_0166	True	0.511125	0.261221	False	0.179885	False	tubulin beta	nucleobase, nucleoside, nucleotide and nucleic acid metabolic process;response to stress;catabolic process;response to abiotic stimulus;cellular process;cellular component organization	nucleotide binding;structural molecule activity;protein binding;hydrolase activity	cytoplasm;cytoskeleton;membrane	False	True	True	False
XLOC_001074	Novel_0167	True	0.471467	0.294588	False	0.326348	False	protein	biological_process	molecular_function	cellular_component	False	True	False	False
XLOC_001075	Novel_0168	True	1.14869	0.51126	False	0.79506	False	natural resistance-associated macrophage protein 5	-	-	-	False	True	False	False
XLOC_001076	Novel_0169	False	0.289043	0.492208	False	1.31665	False	no hit	-	-	-	False	True	False	False
XLOC_001077	Novel_0170	False	0.386596	0.187861	False	0.128991	False	no hit	-	-	-	False	True	False	False
XLOC_001078	Novel_0171	True	1.3991	0.300896	False	0.321538	False	white-brown-complex abc transporter family	-	-	-	False	True	False	False
XLOC_001079	Novel_0172	True	1.43535	0.232686	False	0.969165	False	unnamed protein product [Vitis vinifera];white-brown-complex abc transporter family	-	-	-	False	True	False	False
XLOC_001092	Novel_0173	False	0.759911	1.23995	False	9.03949	True	no hit	-	-	-	False	True	False	False
XLOC_001100	Novel_0174	True	0	0	False	1.61185	False	ubiquitin-protein	-	-	-	False	True	True	False
XLOC_001101	Novel_0175	True	0	0	False	0.841241	False	ubiquitin-protein	-	-	-	False	True	True	False
XLOC_001107	Novel_0176	False	2.89218	2.1044	False	3.28026	False	no hit	-	-	-	False	True	False	False
XLOC_001108	Novel_0177	False	0.693658	0.254982	False	0.394598	False	no hit	-	-	-	False	True	True	False
XLOC_001109	Novel_0178	False	0.495792	0.256161	False	0.445559	False	no hit	-	-	-	False	True	True	False
XLOC_001112	Novel_0179	True	0.130259	0	False	0.739103	False	hypothetical protein VITISV_010930 [Vitis vinifera]	-	-	-	False	False	False	False
XLOC_001113	Novel_0180	True	5.66012	8.81962	True	8.71323	False	chromatin remodeling complex subunit;unnamed protein product [Vitis vinifera]	nucleobase, nucleoside, nucleotide and nucleic acid metabolic process;catabolic process;cellular process;cellular component organization	nucleotide binding;DNA binding;chromatin binding;structural molecule activity;hydrolase activity	intracellular;nucleus;cytoskeleton;plasma membrane	False	True	False	False
XLOC_001115	Novel_0181	False	0.793466	0	False	2.74308	False	no hit	-	-	-	False	True	True	True
XLOC_001117	Novel_0182	False	0	0	False	1.01745	False	no hit	-	-	-	False	True	False	False
XLOC_001121	Novel_0183	False	0	0.42347	False	1.08511	False	no hit	-	-	-	False	False	False	True
XLOC_001122	Novel_0184	False	0.613785	0.174428	False	1.38084	False	no hit	-	-	-	False	False	False	True
XLOC_001132	Novel_0185	True	0.0843918	0.237908	False	1.52514	True	PREDICTED: hypothetical protein [Vitis vinifera]	biological_process	molecular_function	cellular_component	False	True	False	False
XLOC_001160	Novel_0186	True	1.43981	0	False	0.936608	False	atp binding	-	nucleotide binding;hydrolase activity	-	False	True	True	True
XLOC_001168	Novel_0187	False	0.887133	0.953681	False	1.35146	True	no hit	-	-	-	False	True	False	False
XLOC_001170	Novel_0188	True	0	0	False	0	False	serine-threonine protein plant-	-	-	-	False	False	False	False
XLOC_001172	Novel_0189	False	0.69578	0.435155	False	0.787293	False	no hit	-	-	-	False	False	False	False
XLOC_001173	Novel_0190	True	4.34291	0.881663	True	1.60854	True	unnamed protein product [Vitis vinifera]	-	-	-	False	False	False	False
XLOC_001174	Novel_0191	True	0	0	False	0	False	serine-threonine protein plant-	-	-	-	False	False	False	False
XLOC_001182	Novel_0192	False	0.865378	0	False	1.02656	False	no hit	-	-	-	False	False	False	True
XLOC_001185	Novel_0193	True	0	0	False	0	False	mitochondrial import receptor subunit	-	-	-	False	False	False	False
XLOC_001186	Novel_0194	False	0	0	False	0	False	no hit	-	-	-	False	False	False	False
XLOC_001194	Novel_0195	True	0	0	False	0	False	integrase core domain containing protein	-	-	-	False	False	False	False
XLOC_001195	Novel_0196	True	0.242966	0	False	0	False	integrase core domain containing protein	-	-	-	False	False	False	False
XLOC_001196	Novel_0197	True	1.01608	0	False	0	False	cchc-type integrase	-	-	-	False	False	False	False
XLOC_001197	Novel_0198	False	0.902799	0	False	0	False	no hit	-	-	-	False	False	False	False
XLOC_001202	Novel_0199	False	0	0	False	0	False	no hit	-	-	-	False	False	False	False
XLOC_001210	Novel_0200	True	0.345793	0.329712	False	0	False	protein	biological_process	molecular_function	cellular_component	False	True	False	False
XLOC_001221	Novel_0201	True	1.8648	0.156263	False	0	False	protein	biological_process	molecular_function	cellular_component	False	True	False	False
XLOC_001233	Novel_0202	False	0	0	False	2.47102	False	no hit	-	-	-	False	False	False	False
XLOC_001242	Novel_0203	False	0	0	False	0	False	no hit	-	-	-	False	False	False	False
XLOC_001289	Novel_0204	True	0	0	False	0	False	glycine-rich cell wall structural protein	-	-	-	False	False	False	False
XLOC_001299	Novel_0205	False	0	0.144798	False	1.44903	False	no hit	-	-	-	True	True	False	True
XLOC_001300	Novel_0206	True	0	0.353509	False	1.09227	False	hypothetical protein VITISV_043410 [Vitis vinifera]	-	-	-	True	True	False	True
XLOC_001301	Novel_0207	False	0	0.923962	False	0.894828	False	no hit	-	-	-	True	True	False	True
XLOC_001302	Novel_0208	True	0.36659	0.978982	False	1.28474	False	hypothetical protein VITISV_023214 [Vitis vinifera]	biological_process	molecular_function	cellular_component	True	True	False	True
XLOC_001306	Novel_0209	False	0	0.792501	False	0	False	no hit	-	-	-	False	False	True	True
XLOC_001322	Novel_0210	False	2.06691	2.98152	False	1.14207	True	no hit	-	-	-	False	True	False	False
XLOC_001337	Novel_0211	False	0.639915	0	False	0	False	no hit	-	-	-	False	False	False	False
XLOC_001343	Novel_0212	False	0	0	False	0.872662	False	no hit	-	-	-	False	False	False	True
XLOC_001346	Novel_0213	True	2.79864	0.373292	True	0.338028	True	hypothetical protein VITISV_000232 [Vitis vinifera]	biological_process	molecular_function	cellular_component	False	False	True	False
XLOC_001347	Novel_0214	False	1.82547	0.160432	False	0.111743	True	no hit	-	-	-	False	True	True	False
XLOC_001370	Novel_0215	True	0.361849	0	False	0	False	hypothetical protein VITISV_029934 [Vitis vinifera]	biological_process	molecular_function	cellular_component	False	True	False	True
XLOC_001373	Novel_0216	False	0.513806	0.394895	False	0.443555	False	no hit	-	-	-	False	True	True	True
XLOC_001374	Novel_0217	False	0.634364	0	False	1.47659	False	no hit	-	-	-	False	True	False	True
XLOC_001382	Novel_0218	True	0.0700627	0.206391	False	0.217551	False	unnamed protein product [Vitis vinifera]	-	-	-	False	True	False	False
XLOC_001397	Novel_0219	True	0	0.255091	False	0.562464	False	gag-pol polyprotein	-	-	-	False	False	False	False
XLOC_001398	Novel_0220	False	3.39612	0	True	0	True	no hit	-	-	-	False	False	False	True
XLOC_001409	Novel_0221	False	0.600406	0.188721	False	1.57897	False	no hit	-	-	-	False	False	False	False
XLOC_001422	Novel_0222	True	1.38604	0.447446	False	2.8907	False	hypothetical protein VITISV_026962 [Vitis vinifera]	-	-	-	True	True	False	False
XLOC_001423	Novel_0223	False	0.57456	0.814418	False	2.06538	False	no hit	-	-	-	True	True	False	False
XLOC_001442	Novel_0224	True	0	0.74611	False	0	False	PREDICTED: hypothetical protein [Vitis vinifera]	-	-	-	False	True	False	False
XLOC_001448	Novel_0225	False	0.741407	0.211902	False	0.470115	False	no hit	-	-	-	False	True	False	False
XLOC_001450	Novel_0226	True	0.329519	0	False	0	False	hypothetical protein VITISV_002204 [Vitis vinifera]	biological_process	molecular_function	cellular_component	False	False	False	False
XLOC_001453	Novel_0227	True	0	0	False	0	False	predicted protein [Populus trichocarpa]	-	-	-	False	False	False	False
XLOC_001454	Novel_0228	True	11.4305	6.05204	False	1.45217	True	PREDICTED: hypothetical protein [Vitis vinifera]	-	-	-	False	False	False	False
XLOC_001459	Novel_0229	False	1.37531	0.836429	False	0	False	no hit	-	-	-	False	False	False	False
XLOC_001466	Novel_0230	True	0.122467	0	False	0	False	protein	-	-	-	False	False	True	True
XLOC_001472	Novel_0231	False	1.05659	1.40461	False	1.56149	False	no hit	-	-	-	True	True	False	True
XLOC_001479	Novel_0232	True	0	0	False	0.296112	False	ac transposase	-	binding	-	False	False	False	False
XLOC_001482	Novel_0233	True	0.884287	0.50599	False	2.97046	True	myosin	-	-	-	False	True	False	True
XLOC_001491	Novel_0234	True	0.373101	0	False	0.183835	False	kinesin family member 4 7 21 27	-	-	-	False	True	False	False
XLOC_001492	Novel_0235	True	0	0	False	1.08507	False	cytochrome p450 reductase	-	-	-	False	False	False	False
XLOC_001497	Novel_0236	True	2.97867	0.557506	True	0.185936	True	protein	-	-	-	False	True	False	False
XLOC_001505	Novel_0237	True	0.213446	0.0801824	False	0.109578	False	unnamed protein product [Vitis vinifera]	biological_process	molecular_function	cellular_component	False	False	False	False
XLOC_001514	Novel_0238	False	0	0	False	0	False	no hit	-	-	-	False	False	False	False
XLOC_001518	Novel_0239	True	31.0746	69.2442	True	0.952241	True	saur family protein	metabolic process	molecular_function;catalytic activity;binding	-	False	True	True	False
XLOC_001523	Novel_0240	False	0	0	False	0	False	no hit	-	-	-	False	True	False	False
XLOC_001524	Novel_0241	False	0.881361	0	False	3.1388	False	no hit	-	-	-	False	True	False	False
XLOC_001534	Novel_0242	False	0	0	False	0	False	no hit	-	-	-	False	False	False	False
XLOC_001535	Novel_0243	False	0	0.777063	False	1.40189	False	no hit	-	-	-	False	True	True	True
XLOC_001536	Novel_0244	True	0.632301	0.266391	False	1.2977	False	hypothetical protein VITISV_007637 [Vitis vinifera]	-	-	-	False	True	True	True
XLOC_001537	Novel_0245	True	0.442243	0.424217	False	1.97216	False	hypothetical protein VITISV_007637 [Vitis vinifera]	biological_process	molecular_function	cellular_component	False	True	True	True
XLOC_001539	Novel_0246	False	1.17842	0.424354	False	1.01864	False	no hit	-	-	-	False	False	False	False
XLOC_001541	Novel_0247	True	0	0	False	0	False	hypothetical protein VITISV_002610 [Vitis vinifera]	-	-	-	False	True	False	True
XLOC_001542	Novel_0248	False	0	0	False	0.126575	False	no hit	-	-	-	False	True	False	False
XLOC_001543	Novel_0249	False	0	0	False	0	False	no hit	-	-	-	False	True	False	False
XLOC_001544	Novel_0250	False	0.414844	0.706434	False	0	False	no hit	-	-	-	False	True	False	False
XLOC_001547	Novel_0251	False	0	0	False	0	False	no hit	-	-	-	False	False	False	True
XLOC_001550	Novel_0252	False	0.143576	0	False	0	False	no hit	-	-	-	False	True	True	False
XLOC_001552	Novel_0253	False	0	0	False	0	False	no hit	-	-	-	False	False	False	False
XLOC_001553	Novel_0254	True	0	0	False	0	False	hypothetical protein VITISV_006067 [Vitis vinifera]	-	-	-	False	False	False	False
XLOC_001566	Novel_0255	True	0.982458	1.40305	True	1.05137	False	hypothetical protein VITISV_043904 [Vitis vinifera]	biological_process	molecular_function	cellular_component	True	False	False	True
XLOC_001567	Novel_0256	True	0	0.651209	False	0.583118	False	hypothetical protein VITISV_033370 [Vitis vinifera]	-	-	-	True	False	True	True
XLOC_001568	Novel_0257	True	0.250871	0.0802615	False	0.209296	False	unnamed protein product [Vitis vinifera]	-	-	-	False	False	False	False
XLOC_001572	Novel_0258	True	3.21974	2.42023	False	0.854453	False	unnamed protein product [Vitis vinifera]	-	-	-	False	True	False	False
XLOC_001573	Novel_0259	True	10.4024	6.95282	False	3.61653	False	PREDICTED: hypothetical protein [Vitis vinifera]	biological_process	molecular_function	cellular_component	True	True	True	False
XLOC_001574	Novel_0260	True	0.227524	0.135842	False	0.140541	False	PREDICTED: hypothetical protein [Vitis vinifera]	biological_process	molecular_function	cellular_component	False	False	False	False
XLOC_001575	Novel_0261	True	0.996423	0.189348	False	2.30751	False	hypothetical protein VITISV_006633 [Vitis vinifera]	-	-	-	False	True	False	False
XLOC_001576	Novel_0262	True	1.80925	1.26873	False	0	True	hypothetical protein VITISV_008723 [Vitis vinifera]	biological_process	molecular_function	cellular_component	False	True	True	False
XLOC_001589	Novel_0263	True	0	0	False	2.02877	False	hypothetical protein VITISV_022452 [Vitis vinifera]	-	-	-	False	True	True	True
XLOC_001595	Novel_0264	True	0	0	False	0	False	hypothetical protein VITISV_030716 [Vitis vinifera]	-	-	-	False	True	False	False
XLOC_001607	Novel_0265	True	1.03738	0	False	0	False	unnamed protein product [Vitis vinifera]	-	-	-	True	False	False	True
XLOC_001613	Novel_0266	False	0	0	False	0	False	no hit	-	-	-	False	False	False	False
XLOC_001616	Novel_0267	True	1.3463	1.29099	False	1.31714	False	glutamate receptor	-	-	-	False	False	False	False
XLOC_001623	Novel_0268	True	0	0	False	0	False	hypothetical protein VITISV_037014 [Vitis vinifera]	-	-	-	False	False	True	False
XLOC_001629	Novel_0269	False	0	0	False	0	False	no hit	-	-	-	False	False	False	False
XLOC_001643	Novel_0270	False	0.879041	0.505565	False	0	False	no hit	-	-	-	False	True	True	True
XLOC_001645	Novel_0271	False	0.340402	0.490903	False	1.25554	False	no hit	-	-	-	True	True	False	True
XLOC_001646	Novel_0272	True	0	0.273214	False	0.790819	False	PREDICTED: hypothetical protein [Vitis vinifera]	biological_process	molecular_function	cellular_component	True	True	False	True
XLOC_001649	Novel_0273	True	1.00501	0	False	0	True	hypothetical protein VITISV_032124 [Vitis vinifera]	biological_process	molecular_function	cellular_component	False	True	False	False
XLOC_001665	Novel_0274	True	0.731859	0.304712	False	1.88904	False	hypothetical protein VITISV_009302 [Vitis vinifera]	biological_process	molecular_function	cellular_component	False	True	False	False
XLOC_001685	Novel_0275	True	0	0	False	1.78773	False	hypothetical protein VITISV_018483 [Vitis vinifera]	-	-	-	False	False	False	True
XLOC_001691	Novel_0276	True	7.44268	1.22219	True	10.6327	False	protein	biological_process	molecular_function	cellular_component	False	True	True	False
XLOC_001692	Novel_0277	False	1.86887	0.113096	True	0.248466	True	no hit	-	-	-	False	True	True	False
XLOC_001697	Novel_0278	False	0.398333	0	False	1.13494	False	no hit	-	-	-	True	True	False	True
XLOC_001699	Novel_0279	True	0	0	False	0.173354	False	bet v i allergen family protein	signal transduction;response to endogenous stimulus	receptor activity;protein binding	-	False	True	True	True
XLOC_001703	Novel_0280	True	0.119384	0	False	0.090839	False	protein	biological_process	molecular_function	cellular_component	False	True	False	False
XLOC_001711	Novel_0281	False	0.739017	0.605963	False	0.74156	False	no hit	-	-	-	False	True	True	True
XLOC_001712	Novel_0282	True	0.26254	0.350542	False	1.68566	False	hypothetical protein VITISV_036171 [Vitis vinifera]	-	-	-	False	True	True	True
XLOC_001714	Novel_0283	True	0	0	False	0	False	homeobox-leucine zipper protein anthocyaninless 2	-	-	-	False	True	False	False
XLOC_001718	Novel_0284	False	0	0	False	0.893711	True	no hit	-	-	-	False	True	False	False
XLOC_001722	Novel_0285	False	0	0	False	1.23811	False	no hit	-	-	-	False	False	False	False
XLOC_001723	Novel_0286	False	0.330847	0	False	1.87806	True	no hit	-	-	-	False	False	False	False
XLOC_001727	Novel_0287	True	0	0	False	0.386551	False	hypothetical protein VITISV_035958 [Vitis vinifera]	biological_process	molecular_function	cellular_component	False	False	False	True
XLOC_001728	Novel_0288	True	1.01015	7.47323	True	98.3269	True	protein 40-3	-	-	-	False	True	True	False
XLOC_001731	Novel_0289	True	0.0930988	0	False	0.672213	False	hypothetical protein VITISV_014047 [Vitis vinifera]	-	-	-	False	False	False	False
XLOC_001740	Novel_0290	False	0	0	False	0.497325	False	no hit	-	-	-	False	False	False	False
XLOC_001745	Novel_0291	False	2.32894	1.9188	False	2.74246	False	no hit	-	-	-	False	True	False	True
XLOC_001746	Novel_0292	False	3.07871	1.25569	False	3.19087	False	no hit	-	-	-	False	True	False	False
XLOC_001757	Novel_0293	False	0.448818	0.394101	False	1.30621	False	no hit	-	-	-	True	True	False	False
XLOC_001767	Novel_0294	True	0	0	False	0.810795	False	PREDICTED: hypothetical protein [Vitis vinifera]	biological_process	molecular_function	cellular_component	False	False	False	False
XLOC_001772	Novel_0295	True	0.170674	0.125968	False	0.628394	False	pentatricopeptide repeat-containing	-	-	-	False	False	False	False
XLOC_001774	Novel_0296	False	0.392061	0	False	0	False	no hit	-	-	-	False	True	False	True
XLOC_001777	Novel_0297	True	1.46848	0.704478	False	0.578309	False	vq motif-containing protein	-	-	-	False	True	True	False
XLOC_001781	Novel_0298	False	0.474483	0	False	0.813259	False	no hit	-	-	-	False	True	False	False
XLOC_001785	Novel_0299	False	0.34122	0.171642	False	1.14662	False	no hit	-	-	-	False	True	True	False
XLOC_001786	Novel_0300	False	0.440171	0	False	1.78578	False	no hit	-	-	-	False	True	True	False
XLOC_001789	Novel_0301	True	0.601977	0.627952	False	1.08586	False	pentatricopeptide repeat-containing protein	nucleobase, nucleoside, nucleotide and nucleic acid metabolic process	nuclease activity	plastid	False	False	True	False
XLOC_001796	Novel_0302	True	0	0	False	0	False	importin 9	-	-	-	False	False	True	True
XLOC_001797	Novel_0303	True	0	0	False	0	False	dna-directed rna polymerase ii subunit rpb1	-	-	-	False	False	True	True
XLOC_001798	Novel_0304	True	0	0	False	0	False	tyrosine dopa decarboxylase	cellular amino acid and derivative metabolic process;biosynthetic process;cellular process;secondary metabolic process	catalytic activity;binding	-	False	False	False	True
XLOC_001805	Novel_0305	False	0	0	False	2.9583	False	no hit	-	-	-	False	True	False	False
XLOC_001807	Novel_0306	True	0	0	False	0	False	unnamed protein product [Vitis vinifera]	-	-	-	False	False	False	True
XLOC_001808	Novel_0307	False	51.3951	31.3709	False	62.6641	False	no hit	-	-	-	False	True	False	False
XLOC_001809	Novel_0308	True	2.10963	0.846464	False	0.6745	True	glutamine amidotransferase cyclase	cellular amino acid and derivative metabolic process;biosynthetic process	catalytic activity;transferase activity	cytoplasm;plastid	False	True	False	False
XLOC_001810	Novel_0309	True	1.59335	1.93807	False	0.428133	False	hypothetical protein VITISV_036942 [Vitis vinifera]	-	-	-	False	True	True	False
XLOC_001811	Novel_0310	True	0.3978	0.605717	False	1.61791	False	hypothetical protein VITISV_012537 [Vitis vinifera]	biological_process	molecular_function	cellular_component	False	True	False	False
XLOC_001818	Novel_0311	True	0	0	False	0	False	hypothetical protein VITISV_001324 [Vitis vinifera]	-	-	-	False	False	False	False
XLOC_001832	Novel_0312	False	0.316462	0	False	0.855484	False	no hit	-	-	-	False	True	False	False
XLOC_001833	Novel_0313	False	0	0	False	1.12007	False	no hit	-	-	-	False	False	False	False
XLOC_001836	Novel_0314	False	0	0	False	0	False	no hit	-	-	-	False	False	False	False
XLOC_001845	Novel_0315	True	0	0	False	0	False	unnamed protein product [Vitis vinifera]	-	-	-	False	False	False	False
XLOC_001849	Novel_0316	True	1.58674	1.26289	False	5.9615	True	hypothetical protein VITISV_022492 [Vitis vinifera]	biological_process	molecular_function	cellular_component	False	True	False	False
XLOC_001852	Novel_0317	False	0	0	False	0.813831	False	no hit	-	-	-	False	True	True	True
XLOC_001854	Novel_0318	False	0.91446	0	False	2.0899	False	no hit	-	-	-	False	False	False	False
XLOC_001861	Novel_0319	True	1.61625	0	False	1.34131	False	PREDICTED: hypothetical protein [Vitis vinifera]	-	-	-	False	True	True	False
XLOC_001865	Novel_0320	False	0	0	False	0	False	no hit	-	-	-	False	False	False	True
XLOC_001866	Novel_0321	False	0.382236	0.529276	False	0.722951	False	no hit	-	-	-	False	False	False	True
XLOC_001870	Novel_0322	True	0	0	False	0	False	unnamed protein product [Vitis vinifera]	-	-	-	False	True	True	True
XLOC_001871	Novel_0323	True	0	0	False	0	False	serine cytosolic	-	-	-	False	True	True	True
XLOC_001872	Novel_0324	True	0	0	False	0.721719	False	pentatricopeptide repeat-containing protein	-	-	-	False	True	False	False
XLOC_001873	Novel_0325	True	0	0	False	1.29461	False	hypothetical protein VITISV_020891 [Vitis vinifera]	-	-	-	False	True	False	False
XLOC_001877	Novel_0326	False	0	0	False	0	False	no hit	-	-	-	False	False	True	False
XLOC_001879	Novel_0327	False	0.214305	0.147996	False	0.995237	False	no hit	-	-	-	False	True	True	False
XLOC_001880	Novel_0328	False	0	0	False	0	False	no hit	-	-	-	False	False	True	False
XLOC_001881	Novel_0329	True	0.154152	0	False	0.303482	False	hypothetical protein VITISV_001324 [Vitis vinifera];hypothetical protein VITISV_039779 [Vitis vinifera]	-	-	-	False	False	True	False
XLOC_001883	Novel_0330	True	0.687316	0	False	1.11121	False	subtilase family protein	-	-	-	False	False	True	False
XLOC_001889	Novel_0331	True	0.461654	0.273839	False	2.09006	False	PREDICTED: hypothetical protein [Vitis vinifera]	biological_process	molecular_function	cellular_component	False	True	False	False
XLOC_001890	Novel_0332	True	0.419188	0.551476	False	1.82525	False	hypothetical protein VITISV_019345 [Vitis vinifera]	biological_process	molecular_function	cellular_component	False	True	False	False
XLOC_001891	Novel_0333	True	1.21508	0	False	0.874146	False	hypothetical protein VITISV_010028 [Vitis vinifera]	-	-	-	False	True	False	False
XLOC_001892	Novel_0334	True	0.416883	0	False	3.01771	False	hypothetical protein VITISV_018196 [Vitis vinifera]	-	-	-	False	True	False	False
XLOC_001893	Novel_0335	False	1.18239	0	False	1.12624	False	no hit	-	-	-	False	True	False	False
XLOC_001894	Novel_0336	False	0.320572	1.22247	False	1.25638	False	no hit	-	-	-	False	False	False	False
XLOC_001896	Novel_0337	False	0	0	False	0	False	no hit	-	-	-	False	False	False	False
XLOC_001898	Novel_0338	True	0.639203	0.993648	False	2.50842	True	PREDICTED: hypothetical protein [Vitis vinifera]	biological_process	molecular_function	cellular_component	True	False	False	True
XLOC_001903	Novel_0339	False	0.617717	0.354046	False	1.16147	False	no hit	-	-	-	False	True	False	False
XLOC_001918	Novel_0340	False	0	0	False	0	False	no hit	-	-	-	False	True	True	False
XLOC_001945	Novel_0341	False	0	0	False	0	False	no hit	-	-	-	False	False	False	False
XLOC_001953	Novel_0342	False	0	0	False	1.63192	True	no hit	-	-	-	False	True	False	False
XLOC_001982	Novel_0343	False	0.140612	0	False	0.465295	False	no hit	-	-	-	False	False	False	False
XLOC_002004	Novel_0344	False	0.419188	0.626532	False	0	False	no hit	-	-	-	False	False	False	False
XLOC_002014	Novel_0345	False	1.6137	0.771463	False	0	True	no hit	-	-	-	False	True	False	False
XLOC_002016	Novel_0346	True	0	0	False	0	False	protein	-	-	-	False	True	True	False
XLOC_002017	Novel_0347	True	107.893	1.61528	True	0.612232	True	at4g26130 f20b18_240	-	-	-	True	True	True	False
XLOC_002024	Novel_0348	False	0	0	False	0.748787	False	no hit	-	-	-	False	True	False	False
XLOC_002033	Novel_0349	False	0.123068	0.569439	False	0.36254	False	no hit	-	-	-	False	True	False	False
XLOC_002034	Novel_0350	False	0	0	False	1.00135	False	no hit	-	-	-	False	True	False	False
XLOC_002045	Novel_0351	False	0.438438	0.186856	False	0.4853	False	no hit	-	-	-	False	True	True	False
XLOC_002054	Novel_0352	True	2.04666	1.42252	False	4.81834	False	hypothetical protein VITISV_020092 [Vitis vinifera]	biological_process	molecular_function	cellular_component	False	False	False	False
XLOC_002063	Novel_0353	True	120.213	141.61	False	210.941	False	PREDICTED: hypothetical protein [Vitis vinifera]	-	-	-	True	True	False	False
XLOC_002103	Novel_0354	True	0.15732	0	False	0.202894	False	ovate-like protein	-	-	-	False	True	True	True
XLOC_002104	Novel_0355	True	0.555073	0	False	0	False	protein	biological_process	molecular_function	cellular_component	False	True	False	True
XLOC_002109	Novel_0356	True	13.0521	49.2979	True	10.744	False	protein	-	-	-	False	True	False	False
XLOC_002112	Novel_0357	True	0.303936	1.60377	True	5.58842	True	protein	-	-	-	False	False	False	False
XLOC_002117	Novel_0358	False	0	0	False	0.901568	False	no hit	-	-	-	True	True	True	True
XLOC_002118	Novel_0359	True	0	0	False	1.04468	False	unnamed protein product [Vitis vinifera]	-	-	-	False	False	False	True
XLOC_002122	Novel_0360	False	43.5861	17.4379	True	3.10737	True	no hit	-	-	-	False	True	False	False
XLOC_002124	Novel_0361	True	0.278003	0	False	1.36903	False	casc3 barentsz eif4aiii binding protein	-	-	-	False	False	True	False
XLOC_002125	Novel_0362	True	0	0	False	0	False	unnamed protein product [Vitis vinifera]	-	-	-	False	False	False	False
XLOC_002126	Novel_0363	True	0	0.209107	False	1.31974	False	protein	-	-	-	False	False	False	False
XLOC_002127	Novel_0364	False	0	0.367874	False	0.177302	False	no hit	-	-	-	False	False	False	False
XLOC_002128	Novel_0365	False	0	0.557257	False	0.694627	False	no hit	-	-	-	False	False	False	False
XLOC_002145	Novel_0366	True	3.07091	0.425429	False	1.02347	True	unnamed protein product [Vitis vinifera]	-	-	-	False	True	False	True
XLOC_002154	Novel_0367	False	0	0	False	1.18707	False	no hit	-	-	-	True	False	False	True
XLOC_002190	Novel_0368	True	0.170705	0	False	0.440756	False	allergen-related protein	-	-	-	False	False	False	False
XLOC_002198	Novel_0369	True	0	0	False	0	False	ubiquitin-like domain-containing protein kinase	-	-	plasma membrane	False	False	False	False
XLOC_002200	Novel_0370	False	29.4258	0.10761	True	0.407726	True	no hit	-	-	-	False	False	True	False
XLOC_002201	Novel_0371	False	0	0	False	0	False	no hit	-	-	-	False	False	True	False
XLOC_002202	Novel_0372	False	1.06962	0	False	0.314822	False	no hit	-	-	-	False	False	True	False
XLOC_002203	Novel_0373	True	1.27495	0	False	0.589631	False	PREDICTED: hypothetical protein [Vitis vinifera]	-	-	-	False	False	False	False
XLOC_002210	Novel_0374	False	0	0	False	0.770542	False	no hit	-	-	-	True	True	False	False
XLOC_002211	Novel_0375	False	0	0	False	0	False	no hit	-	-	-	False	True	False	False
XLOC_002228	Novel_0376	True	0.380594	2.01856	True	14.9523	True	PREDICTED: hypothetical protein [Vitis vinifera]	-	-	-	False	True	False	False
XLOC_002232	Novel_0377	False	0.314824	0.355057	False	0.586887	False	no hit	-	-	-	False	True	False	False
XLOC_002244	Novel_0378	False	0	0.946348	True	3.96946	True	no hit	-	-	-	False	False	False	False
XLOC_002245	Novel_0379	False	0	1.11134	False	1.50898	False	no hit	-	-	-	False	False	False	False
XLOC_002246	Novel_0380	False	1.43402	1.13654	False	5.0328	False	no hit	-	-	-	False	True	False	False
XLOC_002251	Novel_0381	False	22.052	5.72483	True	10.1867	True	no hit	-	-	-	True	True	False	True
XLOC_002253	Novel_0382	False	0.657946	0	True	0	True	no hit	-	-	-	False	False	True	False
XLOC_002254	Novel_0383	False	0.497298	0	False	0	False	no hit	-	-	-	False	False	True	False
XLOC_002258	Novel_0384	False	3.70439	0	False	0	False	no hit	-	-	-	True	True	False	True
XLOC_002266	Novel_0385	False	0.699399	0.586354	False	0	False	no hit	-	-	-	False	False	False	False
XLOC_002268	Novel_0386	False	0	0.736978	True	26.8039	True	no hit	-	-	-	False	True	False	False
XLOC_002270	Novel_0387	True	1.80697	1.53924	False	2.63241	False	hypothetical protein VITISV_033516 [Vitis vinifera]	biological_process	molecular_function	cellular_component	False	False	False	False
XLOC_002271	Novel_0388	True	1.46219	1.07793	False	2.45848	False	hypothetical protein VITISV_032536 [Vitis vinifera]	biological_process	molecular_function	cellular_component	False	False	False	False
XLOC_002275	Novel_0389	True	0.672731	0.506119	False	2.30289	False	unnamed protein product [Vitis vinifera]	-	-	-	False	False	True	False
XLOC_002279	Novel_0390	False	0.488201	0	False	0	False	no hit	-	-	-	False	False	True	False
XLOC_002280	Novel_0391	True	0	0	False	1.51915	False	protein	-	-	-	False	False	True	False
XLOC_002282	Novel_0392	True	0.449132	0	False	1.66416	False	ac055769_6copia-type 28768-32772	-	-	-	False	False	False	False
XLOC_002286	Novel_0393	True	0.179604	0.145345	False	6.32234	True	zinc ion binding protein	-	-	-	False	False	False	False
XLOC_002291	Novel_0394	False	0.53336	0.31002	False	0.351559	False	no hit	-	-	-	False	False	True	False
XLOC_002293	Novel_0395	False	0.482703	0.252018	False	0.35727	False	no hit	-	-	-	False	True	False	False
XLOC_002297	Novel_0396	False	0.590735	0.599703	False	2.34801	True	no hit	-	-	-	False	True	False	False
XLOC_002303	Novel_0397	False	0	0	False	4.50648	True	no hit	-	-	-	False	False	False	False
XLOC_002305	Novel_0398	False	1.21468	0	False	0	False	no hit	-	-	-	False	False	False	False
XLOC_002306	Novel_0399	False	0	0	False	0	False	no hit	-	-	-	False	False	True	False
XLOC_002307	Novel_0400	False	0.802971	0	False	0	False	no hit	-	-	-	False	False	True	False
XLOC_002308	Novel_0401	False	1.10254	0	False	0	False	no hit	-	-	-	False	False	True	False
XLOC_002311	Novel_0402	True	3.95842	2.8444	False	1.05771	True	protein	-	-	-	False	True	True	False
XLOC_002313	Novel_0403	True	0	0	False	0.219327	False	dna binding;b3 domain-containing transcription factor vrn1	transcription	DNA binding	nucleus	False	False	False	True
XLOC_002319	Novel_0404	False	0	0	False	0	False	no hit	-	-	-	False	False	True	False
XLOC_002321	Novel_0405	True	0	0	False	0.375104	False	unnamed protein product [Vitis vinifera]	-	-	-	False	False	False	False
XLOC_002332	Novel_0406	False	0	0	False	0	False	no hit	-	-	-	False	True	False	False
XLOC_002335	Novel_0407	False	0.583603	1.70385	False	4.80645	False	no hit	-	-	-	False	True	False	False
XLOC_002336	Novel_0408	False	0	0.513595	False	1.09467	False	no hit	-	-	-	False	True	False	False
XLOC_002344	Novel_0409	False	2.52978	0.537769	False	0.276537	False	no hit	-	-	-	False	True	False	False
XLOC_002345	Novel_0410	True	1.71105	0.542118	False	1.72453	False	hypothetical protein VITISV_031956 [Vitis vinifera]	biological_process	molecular_function	cellular_component	False	True	False	False
XLOC_002350	Novel_0411	True	0	0.040954	False	0.0211681	False	polyprotein	nucleobase, nucleoside, nucleotide and nucleic acid metabolic process;metabolic process	nucleic acid binding;transferase activity;hydrolase activity	-	False	True	False	False
XLOC_002355	Novel_0412	True	0	0	False	0.878772	False	hypothetical protein VITISV_029761 [Vitis vinifera]	-	-	-	False	False	False	False
XLOC_002358	Novel_0413	False	0	0	False	0	False	no hit	-	-	-	False	True	True	False
XLOC_002359	Novel_0414	False	0	0	False	0	False	no hit	-	-	-	False	True	True	False
XLOC_002377	Novel_0415	True	0.518461	0	False	0	False	hypothetical protein VITISV_017160 [Vitis vinifera]	biological_process	molecular_function	cellular_component	False	True	False	False
XLOC_002379	Novel_0416	False	1.0212	0.849847	False	0	False	no hit	-	-	-	False	True	False	True
XLOC_002382	Novel_0417	True	0.161421	0	False	0	False	hypothetical protein VITISV_002159 [Vitis vinifera]	biological_process	molecular_function	cellular_component	False	False	False	False
XLOC_002383	Novel_0418	True	0.378273	0.196499	False	0.209183	False	hypothetical protein VITISV_041279 [Vitis vinifera]	-	-	-	False	False	False	False
XLOC_002385	Novel_0419	False	0	0	False	0	False	no hit	-	-	-	False	False	False	False
XLOC_002387	Novel_0420	True	0	0	False	0.165157	False	hypothetical protein VITISV_034881 [Vitis vinifera]	-	-	-	False	True	False	False
XLOC_002391	Novel_0421	True	39.1265	3.29386	True	0.241989	True	PREDICTED: hypothetical protein [Vitis vinifera]	biological_process	molecular_function	cellular_component	False	True	False	False
XLOC_002393	Novel_0422	False	0	0	False	0	False	no hit	-	-	-	False	True	False	False
XLOC_002394	Novel_0423	False	0.189773	0	False	0	False	no hit	-	-	-	False	False	False	False
XLOC_002395	Novel_0424	False	0.643271	2.06232	False	0.619068	False	no hit	-	-	-	False	False	False	False
XLOC_002396	Novel_0425	True	0.843251	0.247431	True	0.255468	True	protein	biological_process	molecular_function	cellular_component	False	False	False	False
XLOC_002398	Novel_0426	True	0.547675	0.188019	False	0.285896	False	hypothetical protein VITISV_027306 [Vitis vinifera]	biological_process	molecular_function	cellular_component	False	True	False	False
XLOC_002404	Novel_0427	True	0	0	False	0.815495	False	hypothetical protein VITISV_025509 [Vitis vinifera]	-	-	-	False	True	True	True
XLOC_002405	Novel_0428	True	0.234247	0.249289	False	7.4461	True	hypothetical protein VITISV_039725 [Vitis vinifera]	-	-	-	False	True	True	True
XLOC_002411	Novel_0429	True	0.230369	0	False	0	False	hypothetical protein VITISV_043769 [Vitis vinifera]	biological_process	molecular_function	cellular_component	False	True	True	False
XLOC_002412	Novel_0430	False	0.710714	0.582657	False	1.67009	False	no hit	-	-	-	False	True	False	False
XLOC_002413	Novel_0431	True	0.439916	1.0384	True	2.18617	True	hypothetical protein VITISV_018105 [Vitis vinifera]	-	-	-	False	True	False	False
XLOC_002414	Novel_0432	False	0	0.484485	False	1.16824	False	no hit	-	-	-	False	True	False	False
XLOC_002417	Novel_0433	False	0	0.258462	False	0.306278	False	no hit	-	-	-	False	True	False	False
XLOC_002418	Novel_0434	True	0.401566	0	False	0	False	galactosyltransferase family protein	carbohydrate metabolic process;protein modification process;biosynthetic process	transferase activity	cell;cytoplasm;Golgi apparatus;membrane	False	True	False	True
XLOC_002419	Novel_0435	True	1.99803	2.5983	False	38.7784	False	protein	biological_process	molecular_function	cellular_component	False	True	True	False
XLOC_002432	Novel_0436	True	0.473138	0.339965	False	0	False	gag-pol polyprotein	-	-	-	False	True	False	True
XLOC_002438	Novel_0437	True	2.92055	4.64656	True	4.70873	False	protein	-	-	-	True	True	False	True
XLOC_002459	Novel_0438	True	0	0	False	0	False	protein	biological_process	molecular_function	cellular_component	False	False	True	True
XLOC_002465	Novel_0439	False	0.126151	0	False	0.356176	False	no hit	-	-	-	False	False	False	False
XLOC_002490	Novel_0440	True	1.01528	1.06003	False	18.4988	True	hydroxyproline-rich glycoprotein family protein	-	-	intracellular	False	False	True	False
XLOC_002524	Novel_0441	False	1.55963	0	False	0	False	no hit	-	-	-	False	True	False	False
XLOC_002530	Novel_0442	True	5.37028	2.83697	False	13.8418	False	hypothetical protein VITISV_013243 [Vitis vinifera]	biological_process	molecular_function	cellular_component	False	False	False	False
XLOC_002544	Novel_0443	False	0	0	False	0	False	no hit	-	-	-	False	False	False	False
XLOC_002553	Novel_0444	True	1.07946	0	False	0	False	hypothetical protein VITISV_012311 [Vitis vinifera]	-	-	-	False	False	False	False
XLOC_002557	Novel_0445	False	0	0	False	0	False	no hit	-	-	-	False	False	False	True
XLOC_002562	Novel_0446	False	0	0	False	2.16541	False	no hit	-	-	-	True	True	False	False
XLOC_002575	Novel_0447	False	0	0	False	0	False	no hit	-	-	-	False	False	False	False
XLOC_002585	Novel_0448	False	11.4231	44.3146	True	6.87508	False	no hit	-	-	-	False	True	False	False
XLOC_002586	Novel_0449	True	0.519274	0.400794	False	1.28114	False	protein	-	-	-	False	False	False	False
XLOC_002587	Novel_0450	False	0	0	False	2.79377	False	no hit	-	-	-	False	False	False	True
XLOC_002590	Novel_0451	True	0.671425	0.476921	False	2.36952	True	hypothetical protein VITISV_034261 [Vitis vinifera]	biological_process	molecular_function	cellular_component	True	True	True	True
XLOC_002592	Novel_0452	True	1.17047	1.0531	False	1.81463	False	hypothetical protein VITISV_024839 [Vitis vinifera]	-	-	-	False	True	False	False
XLOC_002594	Novel_0453	False	0.230066	0.658459	False	2.19334	False	no hit	-	-	-	False	False	True	False
XLOC_002595	Novel_0454	False	0	1.0253	False	0	False	no hit	-	-	-	False	False	False	False
XLOC_002596	Novel_0455	False	0	0	False	0.145681	False	no hit	-	-	-	False	False	False	False
XLOC_002597	Novel_0456	False	0	0	False	1.39109	False	no hit	-	-	-	False	False	False	False
XLOC_002598	Novel_0457	False	0	0	False	0	False	no hit	-	-	-	False	True	True	False
XLOC_002600	Novel_0458	True	7.35204	9.06628	False	50.4938	True	protein	-	-	-	False	True	False	False
XLOC_002612	Novel_0459	False	0.380362	0.422955	False	3.37176	True	no hit	-	-	-	False	False	False	False
XLOC_002649	Novel_0460	False	0.117673	0	False	0.2718	False	no hit	-	-	-	False	False	True	False
XLOC_002657	Novel_0461	True	0.259187	0.435744	False	3.63059	True	oligopeptidase a	-	-	-	False	False	True	True
XLOC_002672	Novel_0462	False	0.654972	1.07356	False	0	False	no hit	-	-	-	False	True	True	True
XLOC_002685	Novel_0463	False	46.5351	256.934	True	393.867	True	no hit	-	-	-	False	True	False	False
XLOC_002688	Novel_0464	True	19.7144	4.92319	True	20.7207	False	protein	biological_process	molecular_function	cellular_component	False	True	False	False
XLOC_002691	Novel_0465	True	24.4352	60.8404	True	7.81242	True	protein	-	-	-	False	True	False	False
XLOC_002697	Novel_0466	True	0.531766	0.662976	False	4.49296	True	hypothetical protein VITISV_008953 [Vitis vinifera]	biological_process	molecular_function	cellular_component	False	True	False	False
XLOC_002699	Novel_0467	True	0.428511	0.435309	False	1.88605	False	hypothetical protein VITISV_037255 [Vitis vinifera]	biological_process	molecular_function	cellular_component	False	False	False	False
XLOC_002702	Novel_0468	False	0	0	False	0	False	no hit	-	-	-	False	False	False	False
XLOC_002704	Novel_0469	False	0.856502	0	False	0	False	no hit	-	-	-	False	False	False	False
XLOC_002713	Novel_0470	True	7.37981	8.32375	False	20.7655	False	PREDICTED: hypothetical protein [Vitis vinifera]	-	-	-	True	True	False	False
XLOC_002715	Novel_0471	False	1.79702	0	False	0.705165	False	no hit	-	-	-	False	False	True	False
XLOC_002716	Novel_0472	False	1.62017	0	False	0	True	no hit	-	-	-	False	False	True	False
XLOC_002719	Novel_0473	True	0	0	False	0	False	udp-glucose 6-	-	-	-	False	False	True	False
XLOC_002732	Novel_0474	False	0.15981	0.41476	False	0.816879	False	no hit	-	-	-	False	False	False	False
XLOC_002734	Novel_0475	True	8.35779	3.39706	False	12.6116	False	hypothetical protein VITISV_022223 [Vitis vinifera]	biological_process	molecular_function	cellular_component	False	False	False	False
XLOC_002740	Novel_0476	False	0	0	False	0.577907	False	no hit	-	-	-	False	False	False	False
XLOC_002742	Novel_0477	True	0	0.122909	False	0.195696	False	PREDICTED: hypothetical protein [Vitis vinifera]	biological_process	molecular_function	cellular_component	False	False	False	False
XLOC_002744	Novel_0478	False	1.713	0	False	3.61558	False	no hit	-	-	-	False	False	False	False
XLOC_002752	Novel_0479	True	0.457508	0.283536	False	0.298762	False	chromatin remodeling complex subunit	-	-	-	False	False	True	False
XLOC_002753	Novel_0480	False	0.611078	0	False	0	False	no hit	-	-	-	False	False	True	False
XLOC_002754	Novel_0481	False	0	0	False	0	False	no hit	-	-	-	False	False	True	False
XLOC_002762	Novel_0482	False	0.429375	0	False	0	False	no hit	-	-	-	False	False	True	False
XLOC_002763	Novel_0483	False	1.4275	0	False	0	False	no hit	-	-	-	False	False	False	False
XLOC_002764	Novel_0484	False	0	0	False	0	False	no hit	-	-	-	False	False	True	False
XLOC_002766	Novel_0485	True	1.34993	0.70164	False	0.35892	False	40s ribosomal protein s3	-	-	-	False	False	False	False
XLOC_002772	Novel_0486	True	0	0.549901	False	1.23133	False	26s proteasome regulatory subunit n9	-	-	-	False	False	True	False
XLOC_002785	Novel_0487	False	0.56235	0	False	1.15055	False	no hit	-	-	-	False	True	False	False
XLOC_002786	Novel_0488	False	0.334033	1.37651	False	0	False	no hit	-	-	-	False	True	False	False
XLOC_002787	Novel_0489	True	1.28602	1.1367	False	11.5581	True	callose synthase	carbohydrate metabolic process;biosynthetic process;cellular process	transferase activity	plasma membrane	False	True	False	False
XLOC_002789	Novel_0490	False	1.05683	0.706195	False	1.43794	False	no hit	-	-	-	False	True	False	True
XLOC_002790	Novel_0491	True	0.578647	0.29624	False	2.06958	False	no hit	-	-	-	False	True	False	False
XLOC_002794	Novel_0492	True	0.496913	0.172791	False	2.32547	True	hypothetical protein VITISV_002979 [Vitis vinifera]	biological_process	molecular_function	cellular_component	False	True	False	False
XLOC_002795	Novel_0493	False	0.249424	0.372797	False	1.2716	False	no hit	-	-	-	False	True	False	False
XLOC_002797	Novel_0494	True	0	0.315167	False	0.18542	False	pattern formation protein emb30	-	-	-	False	True	False	False
XLOC_002798	Novel_0495	False	1.95343	2.71741	False	1.13108	False	no hit	-	-	-	False	True	False	False
XLOC_002801	Novel_0496	True	0	0	False	1.02297	False	hypothetical protein VITISV_009720 [Vitis vinifera]	biological_process	molecular_function	cellular_component	False	True	False	False
XLOC_002802	Novel_0497	True	0.564864	1.36609	False	3.23049	False	hypothetical protein VITISV_031956 [Vitis vinifera]	biological_process	molecular_function	cellular_component	False	True	False	False
XLOC_002809	Novel_0498	False	0	0	False	0.635031	False	no hit	-	-	-	False	False	False	False
XLOC_002811	Novel_0499	True	0	0	False	1.56866	False	hypothetical protein VITISV_001219 [Vitis vinifera]	-	-	-	False	False	False	False
XLOC_002812	Novel_0500	False	1.06381	0	False	1.02054	False	no hit	-	-	-	False	False	False	False
XLOC_002813	Novel_0501	False	0.186252	0.147843	False	0.0554204	False	no hit	-	-	-	False	True	False	False
XLOC_002814	Novel_0502	False	0.130172	0	False	0	False	no hit	-	-	-	False	True	True	False
XLOC_002815	Novel_0503	True	2.54324	2.78558	False	10.2953	True	atpase subunit 4	-	-	-	False	True	True	False
XLOC_002828	Novel_0504	False	0.106469	0	False	0.28857	False	no hit	-	-	-	False	False	False	False
XLOC_002833	Novel_0505	True	3.08088	17.308	True	42.7515	True	protein	biological_process	molecular_function	cellular_component	False	True	False	False
XLOC_002834	Novel_0506	False	0.655201	0.387944	False	0.430752	False	no hit	-	-	-	False	True	False	False
XLOC_002835	Novel_0507	False	1.20419	0	False	0.95507	False	no hit	-	-	-	False	True	False	False
XLOC_002841	Novel_0508	True	0.50674	0.757391	False	0	False	retroelement pol polyprotein	-	-	-	False	True	False	True
XLOC_002842	Novel_0509	False	0.761702	1.60722	False	0.669239	False	no hit	-	-	-	False	True	False	True
XLOC_002845	Novel_0510	True	0	0	False	0	False	unnamed protein product [Vitis vinifera]	-	-	-	False	False	False	False
XLOC_002846	Novel_0511	True	0	0	False	0	False	polyprotein (retrotrasposon protein)	-	-	-	False	False	False	False
XLOC_002847	Novel_0512	False	0	0	False	0	False	no hit	-	-	-	False	False	False	False
XLOC_002853	Novel_0513	False	0.347132	0.67421	False	0	False	no hit	-	-	-	False	False	False	False
XLOC_002854	Novel_0514	False	0	0.198291	False	0	False	no hit	-	-	-	False	False	False	False
XLOC_002856	Novel_0515	False	0	0.766959	False	4.48471	True	no hit	-	-	-	False	True	False	False
XLOC_002857	Novel_0516	True	0.136312	0.643205	False	2.83529	True	PREDICTED: hypothetical protein [Vitis vinifera]	-	-	-	False	True	False	False
XLOC_002865	Novel_0517	False	0	0	False	1.03969	False	no hit	-	-	-	False	True	True	True
XLOC_002866	Novel_0518	True	1.44895	1.92978	False	28.3872	True	hypothetical protein VITISV_003970 [Vitis vinifera]	biological_process	molecular_function	cellular_component	False	True	False	True
XLOC_002867	Novel_0519	True	0	0	False	0	False	hypothetical protein VITISV_039567 [Vitis vinifera]	-	-	-	False	False	True	True
XLOC_002875	Novel_0520	True	0.736521	0.817423	False	2.37898	True	hypothetical protein VITISV_013228 [Vitis vinifera]	-	-	-	False	True	True	False
XLOC_002876	Novel_0521	False	0	0	False	0	False	no hit	-	-	-	False	True	False	False
XLOC_002897	Novel_0522	False	0.315528	0	False	0	False	no hit	-	-	-	False	True	True	True
XLOC_002898	Novel_0523	True	0.232558	0.203045	False	0	True	hypothetical protein VITISV_024648 [Vitis vinifera]	biological_process	molecular_function	cellular_component	False	True	False	True
XLOC_002904	Novel_0524	True	1.37664	1.64934	False	4.81716	False	hypothetical protein VITISV_000504 [Vitis vinifera]	biological_process	molecular_function	cellular_component	False	True	False	True
XLOC_002906	Novel_0525	True	0.468168	0	False	1.67252	False	hypothetical protein VITISV_031501 [Vitis vinifera]	biological_process	molecular_function	cellular_component	False	True	False	False
XLOC_002908	Novel_0526	True	0.716932	0	False	0.926631	False	hypothetical protein VITISV_002429 [Vitis vinifera]	biological_process	molecular_function	cellular_component	False	False	False	False
XLOC_002914	Novel_0527	True	0	0.999506	False	0.691444	False	PREDICTED: hypothetical protein [Vitis vinifera]	-	-	-	False	True	False	False
XLOC_002919	Novel_0528	False	0.533603	0	False	0.535032	False	no hit	-	-	-	False	False	False	False
XLOC_002928	Novel_0529	True	2.84391	0	False	0	False	hypothetical protein VITISV_000985 [Vitis vinifera]	-	-	-	False	True	False	False
XLOC_002941	Novel_0530	False	0.565798	0.94536	False	6.4868	True	no hit	-	-	-	True	True	False	False
XLOC_002946	Novel_0531	False	0	0	False	0	False	no hit	-	-	-	True	True	True	False
XLOC_002947	Novel_0532	False	0	0	False	0	False	no hit	-	-	-	True	True	False	False
XLOC_002948	Novel_0533	False	0	0	False	0	False	no hit	-	-	-	True	True	False	False
XLOC_002951	Novel_0534	False	0	0	False	0	False	no hit	-	-	-	False	True	False	False
XLOC_002977	Novel_0535	True	0.819377	0	False	0	False	unnamed protein product [Vitis vinifera]	biological_process	molecular_function	cellular_component	False	False	False	True
XLOC_002980	Novel_0536	False	0.52687	0	False	0.369806	False	no hit	-	-	-	True	True	False	True
XLOC_002981	Novel_0537	True	0.619015	0.379618	False	1.83796	True	hypothetical protein VITISV_012063 [Vitis vinifera]	biological_process	molecular_function	cellular_component	True	True	False	True
XLOC_002982	Novel_0538	True	0.19041	0.147738	False	0.735005	False	hypothetical protein VITISV_031077 [Vitis vinifera]	biological_process	molecular_function	cellular_component	True	True	False	True
XLOC_002985	Novel_0539	True	0	0	False	0	False	unnamed protein product [Vitis vinifera]	-	-	-	False	True	False	True
XLOC_002988	Novel_0540	True	0.672106	0.527149	False	2.41436	True	hypothetical protein VITISV_020585 [Vitis vinifera]	biological_process	molecular_function	cellular_component	False	True	True	False
XLOC_002991	Novel_0541	True	0.286072	0	False	0.909246	False	14-3-3 protein	-	protein binding	-	False	False	False	False
XLOC_003000	Novel_0542	True	0	0	False	0.137251	False	late embryogenesis abundant protein	-	-	-	False	False	False	False
XLOC_003001	Novel_0543	True	0	0	False	1.49908	False	hypothetical protein VITISV_021279 [Vitis vinifera]	biological_process	molecular_function	cellular_component	False	False	False	False
XLOC_003003	Novel_0544	True	0.208461	0	False	0	False	calcium ion binding	-	-	-	False	False	True	True
XLOC_003004	Novel_0545	True	0.62048	0	False	0	False	calcium ion binding	transport;cellular process	binding	vacuole;plasma membrane;membrane	False	True	True	True
XLOC_003009	Novel_0546	False	0	0	False	0	False	no hit	-	-	-	False	True	False	False
XLOC_003013	Novel_0547	True	0	0	False	2.98308	False	PREDICTED: hypothetical protein [Vitis vinifera]	-	-	-	False	False	True	True
XLOC_003017	Novel_0548	False	0	0.731591	True	1.98062	True	no hit	-	-	-	False	True	False	False
XLOC_003040	Novel_0549	True	0.687617	1.20433	True	0.67368	False	hypothetical protein VITISV_014001 [Vitis vinifera]	biological_process	molecular_function	cellular_component	False	True	False	True
XLOC_003044	Novel_0550	True	0.56227	1.17039	False	1.3335	False	hypothetical protein VITISV_036019 [Vitis vinifera]	-	-	-	True	True	False	True
XLOC_003045	Novel_0551	True	1.00464	1.54355	False	2.26786	False	hypothetical protein VITISV_036019 [Vitis vinifera]	-	-	-	True	True	True	True
XLOC_003066	Novel_0552	False	0.243262	0	False	0	False	no hit	-	-	-	False	True	False	False
XLOC_003070	Novel_0553	False	0.168913	0	False	0.295322	False	no hit	-	-	-	False	False	False	False
XLOC_003093	Novel_0554	True	0	1.60403	False	1.2726	True	hypothetical protein VITISV_011546 [Vitis vinifera]	-	-	-	False	True	False	True
XLOC_003094	Novel_0555	False	0	0	False	0.962951	False	no hit	-	-	-	False	True	False	True
XLOC_003096	Novel_0556	False	0	0	False	0	False	no hit	-	-	-	False	True	False	False
XLOC_003105	Novel_0557	False	0	0	False	0.283224	False	no hit	-	-	-	False	True	False	False
XLOC_003118	Novel_0558	True	0	0	False	0	False	hypothetical protein VITISV_031384 [Vitis vinifera]	-	-	-	False	False	False	True
XLOC_003137	Novel_0559	True	0.870488	0.433422	True	0.892919	False	mads-box protein agl66	transcription;multicellular organismal development	DNA binding;protein binding	nucleus	False	False	False	False
XLOC_003140	Novel_0560	True	0	0	False	3.27802	True	hypothetical protein VITISV_041414 [Vitis vinifera]	-	-	-	False	False	False	False
XLOC_003141	Novel_0561	True	0	0.346234	False	10.3792	True	PREDICTED: hypothetical protein [Vitis vinifera]	biological_process	molecular_function	cellular_component	False	False	False	False
XLOC_003148	Novel_0562	True	0	0	False	0.551886	False	hypothetical protein VITISV_042503 [Vitis vinifera]	-	-	-	False	False	False	False
XLOC_003152	Novel_0563	False	0.501134	0	False	0	False	no hit	-	-	-	False	False	False	False
XLOC_003153	Novel_0564	True	0.538526	0.58213	True	0	True	s-locus lectin protein kinase-like protein	protein modification process;cellular amino acid and derivative metabolic process;pollen-pistil interaction	nucleotide binding;kinase activity;carbohydrate binding	-	False	False	False	False
XLOC_003157	Novel_0565	False	0.815999	0.657394	False	0.631195	False	no hit	-	-	-	False	False	False	False
XLOC_003166	Novel_0566	True	1.40138	0.18041	False	1.0453	False	unnamed protein product [Vitis vinifera];subtilase family protein	biological_process	molecular_function	cellular_component	False	True	False	True
XLOC_003173	Novel_0567	False	0.427647	0	False	0	False	no hit	-	-	-	False	False	True	False
XLOC_003183	Novel_0568	False	0.373592	0.38422	False	0.380863	False	no hit	-	-	-	False	False	False	True
XLOC_003186	Novel_0569	False	1.17856	0	False	0	False	no hit	-	-	-	False	False	False	True
XLOC_003189	Novel_0570	False	0.837528	0.948416	False	1.76887	True	no hit	-	-	-	False	True	False	False
XLOC_003192	Novel_0571	True	0.700707	0.257771	False	0.613732	False	cation-transporting atpase	transport	nucleotide binding;transporter activity;binding;hydrolase activity	membrane	False	False	True	False
XLOC_003201	Novel_0572	True	0	1.28159	False	3.81058	True	hypothetical protein VITISV_039779 [Vitis vinifera]	-	-	-	False	False	False	True
XLOC_003202	Novel_0573	True	0.651543	0.795755	False	2.71245	True	hypothetical protein VITISV_008771 [Vitis vinifera]	biological_process	molecular_function	cellular_component	False	False	False	True
XLOC_003203	Novel_0574	True	0.129548	0.406176	False	1.73273	False	protein	biological_process	molecular_function	cellular_component	False	False	True	True
XLOC_003204	Novel_0575	True	0.306316	0.990027	False	0.88783	False	protein	-	-	-	False	False	False	True
XLOC_003205	Novel_0576	True	0.500521	0.528249	False	1.68232	False	hypothetical protein VITISV_000631 [Vitis vinifera]	-	-	-	False	False	True	True
XLOC_003210	Novel_0577	True	0.273228	0.140551	False	0.0834221	False	cbr-fcp-1 protein	-	DNA binding	intracellular	False	False	False	False
XLOC_003217	Novel_0578	True	0.337827	0.670555	False	1.10725	False	hypothetical protein VITISV_003895 [Vitis vinifera]	-	-	-	False	False	False	False
XLOC_003231	Novel_0579	True	0	0	False	0.65557	False	ddenn domain protein	-	-	-	False	False	False	False
XLOC_003237	Novel_0580	False	6.19438	3.71578	False	5.08301	False	no hit	-	-	-	False	True	True	False
XLOC_003239	Novel_0581	True	0	0	False	0.569381	False	heat shock protein binding	-	-	-	False	True	False	False
XLOC_003250	Novel_0582	True	0	0	False	0	False	protein	-	-	-	False	True	True	False
XLOC_003251	Novel_0583	True	0	0	False	0	False	protein	-	-	-	False	True	False	False
XLOC_003259	Novel_0584	False	0	0.612605	False	5.57057	True	no hit	-	-	-	False	True	False	False
XLOC_003260	Novel_0585	False	0	0	False	0.566174	False	no hit	-	-	-	False	False	False	False
XLOC_003264	Novel_0586	False	0	0	False	0	False	no hit	-	-	-	False	False	False	False
XLOC_003265	Novel_0587	True	2.80061	2.34994	False	3.94342	False	PREDICTED: hypothetical protein [Vitis vinifera]	-	-	-	False	True	False	False
XLOC_003266	Novel_0588	True	0.742942	0.406751	False	1.50489	False	pentatricopeptide repeat-containing	-	-	-	False	False	False	False
XLOC_003267	Novel_0589	True	0.839254	0	False	0	False	brassinosteroid insensitive 1-associated receptor kinase 1	protein modification process;cellular amino acid and derivative metabolic process;response to stress;signal transduction;metabolic process;cell death;response to biotic stimulus;response to endogenous stimulus;cell growth	nucleotide binding;catalytic activity;receptor activity;receptor binding;protein binding;kinase activity	cellular_component;endosome;plasma membrane;membrane	False	True	False	True
XLOC_003269	Novel_0590	True	0.147713	0.206439	False	1.07617	False	copia ltr rider	nucleobase, nucleoside, nucleotide and nucleic acid metabolic process;DNA metabolic process;cellular amino acid and derivative metabolic process;metabolic process;biosynthetic process;cellular process	nucleotide binding;nucleic acid binding;catalytic activity;binding;transferase activity	-	False	False	False	False
XLOC_003271	Novel_0591	False	0.130892	0	False	0.264571	False	no hit	-	-	-	False	True	False	False
XLOC_003273	Novel_0592	True	0.585491	0.444711	False	0.26581	False	unnamed protein product [Vitis vinifera]	biological_process	molecular_function	cellular_component	False	True	False	False
XLOC_003274	Novel_0593	True	0.645045	0.832856	False	0.816124	False	resistance protein candidate	response to stress	nucleotide binding	-	False	True	False	False
XLOC_003275	Novel_0594	False	0	1.91685	False	0	False	no hit	-	-	-	False	True	False	False
XLOC_003297	Novel_0595	False	0.655922	0.401083	False	2.01336	False	no hit	-	-	-	False	False	False	False
XLOC_003309	Novel_0596	False	0.29878	0	False	0.359109	False	no hit	-	-	-	False	False	False	False
XLOC_003315	Novel_0597	False	1.27181	0.53151	False	0.708042	False	no hit	-	-	-	False	True	False	True
XLOC_003321	Novel_0598	True	2.97131	0.0770369	True	1.5562	False	protein	biological_process	molecular_function	cellular_component	False	True	False	True
XLOC_003322	Novel_0599	True	0.173858	0.134858	False	0.399516	False	PREDICTED: hypothetical protein [Vitis vinifera]	biological_process	molecular_function	cellular_component	False	True	False	False
XLOC_003323	Novel_0600	True	1.02374	0.745648	False	0	True	protein	-	-	-	False	True	False	True
XLOC_003324	Novel_0601	True	0	0	False	0	False	protein	-	-	-	False	True	False	False
XLOC_003329	Novel_0602	False	0	0	False	0	False	no hit	-	-	-	False	False	False	False
XLOC_003331	Novel_0603	False	0	0	False	0	False	no hit	-	-	-	False	True	False	True
XLOC_003341	Novel_0604	True	0.688617	0.642186	False	0.514095	True	hypothetical protein VITISV_011683 [Vitis vinifera]	biological_process	molecular_function	cellular_component	False	True	True	False
XLOC_003352	Novel_0605	True	0.853711	0.429855	False	1.08486	False	dna-binding bromodomain-containing protein	-	-	-	False	False	False	False
XLOC_003356	Novel_0606	False	0.248111	0	False	0	False	no hit	-	-	-	False	False	True	True
XLOC_003357	Novel_0607	True	2.41885	0.459578	True	1.0799	False	protein	biological_process	molecular_function	cellular_component	False	False	False	False
XLOC_003363	Novel_0608	False	0.917739	1.20368	False	2.0486	True	no hit	-	-	-	True	True	True	True
XLOC_003366	Novel_0609	False	0.360653	0	False	0	False	no hit	-	-	-	False	True	False	False
XLOC_003369	Novel_0610	False	0.247879	1.47605	False	1.53934	False	no hit	-	-	-	False	True	False	False
XLOC_003370	Novel_0611	False	0.330743	0.524219	False	0.403334	False	no hit	-	-	-	False	True	False	False
XLOC_003371	Novel_0612	False	0.441096	0.448003	False	6.2079	False	no hit	-	-	-	False	True	True	False
XLOC_003372	Novel_0613	False	0.391143	0	False	0.508883	False	no hit	-	-	-	False	True	True	False
XLOC_003374	Novel_0614	False	0	0	False	0	False	no hit	-	-	-	False	True	False	False
XLOC_003375	Novel_0615	False	1.17484	0	False	0	False	no hit	-	-	-	False	True	False	False
XLOC_003379	Novel_0616	False	0.201418	0.272592	False	1.76478	True	no hit	-	-	-	False	True	True	True
XLOC_003381	Novel_0617	True	0	0	False	1.59599	True	dna methyltransferase	DNA metabolic process;cellular amino acid and derivative metabolic process;regulation of gene expression, epigenetic	DNA binding;transferase activity	nucleus	False	False	True	True
XLOC_003392	Novel_0618	False	0.805719	0.345619	False	1.28576	False	no hit	-	-	-	False	True	False	False
XLOC_003399	Novel_0619	False	0	0	False	0	False	no hit	-	-	-	False	False	False	True
XLOC_003400	Novel_0620	False	0	0	False	0.350888	False	no hit	-	-	-	False	False	False	True
XLOC_003402	Novel_0621	False	0.487781	0.290755	False	1.03284	False	no hit	-	-	-	False	True	True	True
XLOC_003404	Novel_0622	True	5.31303	1.86967	False	5.40306	False	unnamed protein product [Vitis vinifera]	-	-	-	False	True	False	False
XLOC_003405	Novel_0623	True	0.965421	0.460642	False	2.15695	False	reverse transcriptases (pfam score: )	-	-	-	False	False	False	False
XLOC_003406	Novel_0624	False	0	0	False	1.09438	False	no hit	-	-	-	False	False	False	False
XLOC_003409	Novel_0625	False	1.71079	0.752627	True	0.917524	True	no hit	-	-	-	False	True	False	True
XLOC_003411	Novel_0626	False	0	0	False	0	False	no hit	-	-	-	False	False	False	False
XLOC_003415	Novel_0627	True	0	0	False	0	False	nonspecific lipid-transfer protein	-	-	-	False	False	False	False
XLOC_003431	Novel_0628	True	0.404402	0	False	0	False	protein	-	-	-	True	True	False	False
XLOC_003435	Novel_0629	True	0.0955255	0	False	0.229697	False	proton pump interactor	-	protein binding	plastid	True	True	True	False
XLOC_003444	Novel_0630	False	0	0	False	2.20115	True	no hit	-	-	-	True	True	False	False
XLOC_003449	Novel_0631	False	0	0	False	0	False	no hit	-	-	-	False	True	False	False
XLOC_003451	Novel_0632	True	0.711217	0.407023	False	0.203078	True	multidrug resistance	-	-	-	False	True	False	False
XLOC_003469	Novel_0633	True	13.4693	4.08829	True	5.71286	True	hypothetical protein VITISV_024658 [Vitis vinifera]	-	-	-	False	False	False	False
XLOC_003472	Novel_0634	False	0	0	False	0.447763	False	no hit	-	-	-	False	False	False	False
XLOC_003476	Novel_0635	True	0.393656	0.612468	False	2.36134	True	hypothetical protein VITISV_043394 [Vitis vinifera]	biological_process	molecular_function	cellular_component	True	True	False	True
XLOC_003477	Novel_0636	True	0.596492	0.556058	False	1.7785	False	PREDICTED: hypothetical protein [Vitis vinifera]	biological_process	molecular_function	cellular_component	True	True	False	True
XLOC_003483	Novel_0637	False	0.415314	0	False	0.629788	False	no hit	-	-	-	False	True	True	False
XLOC_003484	Novel_0638	True	0.741104	0.444118	False	1.18335	False	hypothetical protein VITISV_028959 [Vitis vinifera]	-	-	-	False	True	True	False
XLOC_003485	Novel_0639	False	0.589614	0.262112	False	1.78543	False	no hit	-	-	-	False	True	True	False
XLOC_003486	Novel_0640	False	0.606184	0.237436	False	0.876389	False	no hit	-	-	-	False	False	False	False
XLOC_003489	Novel_0641	True	0	0	False	0	False	athila retroelement orf1 protein	-	-	-	False	False	False	False
XLOC_003498	Novel_0642	True	0.356001	0.297594	False	3.28504	True	pentatricopeptide repeat-containing protein	-	binding	-	False	False	False	False
XLOC_003499	Novel_0643	True	0	0	False	0	False	hypothetical protein VITISV_023813 [Vitis vinifera]	biological_process	molecular_function	cellular_component	False	True	False	False
XLOC_003502	Novel_0644	True	0	0	False	0	False	drought-induced protein rdi	-	-	-	False	False	True	True
XLOC_003513	Novel_0645	False	0	0	False	1.58321	False	no hit	-	-	-	False	True	False	False
XLOC_003514	Novel_0646	False	0	0	False	0.466403	False	no hit	-	-	-	False	True	False	False
XLOC_003515	Novel_0647	True	0.122779	0.687993	True	3.42563	True	homeobox-leucine zipper protein hat5	transcription;response to stress;multicellular organismal development;response to abiotic stimulus;anatomical structure morphogenesis	DNA binding;transcription factor activity;protein binding	nucleoplasm	False	False	False	False
XLOC_003518	Novel_0648	True	0.179768	0.60286	False	5.56408	True	hypothetical protein VITISV_044061 [Vitis vinifera]	-	-	-	False	True	True	True
XLOC_003524	Novel_0649	True	0	0.403802	False	0.146693	False	unnamed protein product [Vitis vinifera]	-	-	-	False	True	False	False
XLOC_003543	Novel_0650	True	2.17849	0.561956	False	1.05884	False	unnamed protein product [Vitis vinifera]	-	-	-	False	True	False	True
XLOC_003550	Novel_0651	True	0	0.421752	False	1.40264	False	hypothetical protein VITISV_036019 [Vitis vinifera]	biological_process	molecular_function	cellular_component	True	True	False	True
XLOC_003562	Novel_0652	False	0	0	False	0	False	no hit	-	-	-	False	True	True	False
XLOC_003565	Novel_0653	False	0	0	False	0	False	no hit	-	-	-	False	False	False	False
XLOC_003566	Novel_0654	False	0	0	False	0	False	no hit	-	-	-	False	False	False	True
XLOC_003578	Novel_0655	True	0.86819	1.87271	True	7.96795	True	hypothetical protein VITISV_023231 [Vitis vinifera];e3 ubiquitin protein ligase	-	-	-	False	True	False	False
XLOC_003588	Novel_0656	True	1.4226	0.4693	False	5.46021	False	cle01 protein	-	-	-	False	True	False	False
XLOC_003597	Novel_0657	False	5.92034	1.6982	False	3.28868	True	no hit	-	-	-	False	False	False	False
XLOC_003601	Novel_0658	True	0.609554	0	False	0.893681	False	conserved hypothetical protein [Ricinus communis]	-	-	-	False	True	False	False
XLOC_003611	Novel_0659	True	1.08656	0.21473	False	0.470553	False	hypothetical protein VITISV_023938 [Vitis vinifera]	-	-	-	False	True	True	False
XLOC_003612	Novel_0660	False	1.64226	3.1276	False	4.31408	False	no hit	-	-	-	False	True	False	False
XLOC_003614	Novel_0661	False	0	0	False	2.49244	True	no hit	-	-	-	False	True	False	False
XLOC_003615	Novel_0662	True	0.998641	0.127341	True	0.84569	False	protein	biological_process	molecular_function	cellular_component	False	True	True	False
XLOC_003622	Novel_0663	True	0.287732	0.850774	False	0.970405	False	PREDICTED: hypothetical protein [Vitis vinifera]	-	-	-	False	True	True	False
XLOC_003623	Novel_0664	True	0	0	False	0	False	PREDICTED: hypothetical protein [Vitis vinifera]	biological_process	molecular_function	cellular_component	False	False	False	True
XLOC_003630	Novel_0665	False	3.13831	2.70054	False	11.1322	True	no hit	-	-	-	False	True	True	False
XLOC_003644	Novel_0666	False	0	0.408422	False	1.71765	False	no hit	-	-	-	False	False	False	False
XLOC_003647	Novel_0667	False	0.995309	0	False	0	True	no hit	-	-	-	False	False	False	False
XLOC_003648	Novel_0668	False	0.719905	0	False	0	False	no hit	-	-	-	False	False	False	False
XLOC_003651	Novel_0669	True	0.600784	0	False	0	False	s-locus lectin protein kinase-like protein	-	-	-	False	False	False	False
XLOC_003652	Novel_0670	False	0	0	False	0.114812	False	no hit	-	-	-	False	False	True	False
XLOC_003653	Novel_0671	True	1.37793	0.454675	False	1.8477	True	hypothetical protein VITISV_031525 [Vitis vinifera];PREDICTED: hypothetical protein [Vitis vinifera];hypothetical protein VITISV_007504 [Vitis vinifera]	biological_process	molecular_function	cellular_component	False	True	False	False
XLOC_003654	Novel_0672	True	0.421054	0.237305	False	1.78694	False	hypothetical protein VITISV_010028 [Vitis vinifera]	biological_process	molecular_function	cellular_component	False	False	False	False
XLOC_003660	Novel_0673	True	0.620308	0.72108	False	2.25292	False	hypothetical protein VITISV_030883 [Vitis vinifera]	biological_process	molecular_function	cellular_component	False	True	False	False
XLOC_003667	Novel_0674	False	0	0	False	0	False	no hit	-	-	-	False	False	True	False
XLOC_003673	Novel_0675	False	0	1.01224	False	0	False	no hit	-	-	-	False	False	False	True
XLOC_003682	Novel_0676	False	0.370671	0	False	1.00135	False	no hit	-	-	-	False	False	True	False
XLOC_003683	Novel_0677	True	0.150352	0	False	0.281305	False	autoinhibited calcium atpase	transport	nucleotide binding;transporter activity;binding;hydrolase activity	membrane	False	False	True	False
XLOC_003684	Novel_0678	True	0	0	False	0.258084	False	PREDICTED: hypothetical protein [Vitis vinifera]	biological_process	molecular_function	cellular_component	False	False	False	False
XLOC_003686	Novel_0679	False	0	0	False	1.46848	False	no hit	-	-	-	False	False	False	False
XLOC_003687	Novel_0680	True	10.8348	0.383599	True	1.65578	True	protein	biological_process	molecular_function	cellular_component	False	True	False	True
XLOC_003694	Novel_0681	True	0	0	False	0	False	transcriptional regulator sterile apetala	-	-	-	False	False	True	True
XLOC_003699	Novel_0682	True	0.97183	1.1364	False	0.419895	True	snf1-related protein kinase regulatory subunit beta-2	-	-	-	False	False	True	True
XLOC_003700	Novel_0683	False	0	0.207771	False	0	False	no hit	-	-	-	False	False	True	True
XLOC_003702	Novel_0684	False	0.686818	0	False	1.02324	False	no hit	-	-	-	False	True	True	True
XLOC_003706	Novel_0685	True	10.3305	0.13583	True	0.270343	True	conserved hypothetical protein [Ricinus communis]	biological_process	molecular_function	cellular_component	False	False	False	False
XLOC_003724	Novel_0686	False	0	0	False	0	False	no hit	-	-	-	False	False	False	False
XLOC_003725	Novel_0687	True	0	0	False	0.575592	False	unnamed protein product [Vitis vinifera]	-	-	-	False	False	False	False
XLOC_003729	Novel_0688	True	0	0.628303	False	0	False	cc-nbs-lrr resistance protein	-	-	-	False	False	False	False
XLOC_003731	Novel_0689	False	0	0	False	3.08576	True	no hit	-	-	-	False	True	False	False
XLOC_003733	Novel_0690	True	0.297639	0	False	0	False	hypothetical protein VITISV_008890 [Vitis vinifera]	-	-	-	False	True	False	False
XLOC_003734	Novel_0691	False	2.57159	0	False	0.692111	False	no hit	-	-	-	False	True	True	False
XLOC_003737	Novel_0692	True	86.509	34.3301	False	25.4963	True	protein	biological_process	molecular_function	cellular_component	True	True	True	False
XLOC_003743	Novel_0693	True	0.365943	0.529752	False	2.25985	True	hypothetical protein VITISV_002944 [Vitis vinifera]	biological_process	molecular_function	cellular_component	False	True	False	False
XLOC_003755	Novel_0694	False	0.462947	0.355529	False	0.309319	False	no hit	-	-	-	True	True	False	False
XLOC_003756	Novel_0695	False	0	0	False	0.486095	False	no hit	-	-	-	False	False	False	False
XLOC_003757	Novel_0696	False	0	0.300548	False	1.91134	True	no hit	-	-	-	False	False	False	False
XLOC_003759	Novel_0697	True	0.974041	0.817859	False	0.903529	False	chaperone protein	-	-	-	False	False	False	False
XLOC_003761	Novel_0698	True	1.72883	1.08804	False	2.98282	False	PREDICTED: hypothetical protein [Vitis vinifera]	-	-	-	False	True	False	False
XLOC_003762	Novel_0699	True	0.555626	0.416729	False	0.73503	False	transport protein	-	-	-	False	False	False	False
XLOC_003763	Novel_0700	True	0.139486	0.184554	False	0.94939	False	pyruvate decarboxylase-2	carbohydrate metabolic process;generation of precursor metabolites and energy;response to stress;catabolic process;biosynthetic process;cellular process	catalytic activity;binding	cytosol	False	True	False	False
XLOC_003765	Novel_0701	False	1.6428	0	False	0.712436	False	no hit	-	-	-	False	True	False	True
XLOC_003770	Novel_0702	True	0	0.752627	False	2.25104	False	hypothetical protein VITISV_042796 [Vitis vinifera]	-	-	-	False	True	False	True
XLOC_003771	Novel_0703	True	0	0	False	0.118404	False	hypothetical protein VITISV_030813 [Vitis vinifera]	-	-	-	False	True	False	False
XLOC_003790	Novel_0704	True	0	0.578105	False	0	False	PREDICTED: hypothetical protein [Vitis vinifera]	-	-	-	False	False	False	False
XLOC_003791	Novel_0705	True	1.36426	0.704495	False	0.423217	False	PREDICTED: hypothetical protein [Vitis vinifera]	-	-	-	False	True	True	False
XLOC_003792	Novel_0706	True	0.178407	0.188477	False	0	False	unnamed protein product [Vitis vinifera]	-	-	-	False	True	True	False
XLOC_003793	Novel_0707	False	0	0	False	0	False	no hit	-	-	-	False	False	False	False
XLOC_003794	Novel_0708	True	0	0	False	0	False	hypothetical protein VITISV_018169 [Vitis vinifera]	-	-	-	False	False	False	False
XLOC_003795	Novel_0709	False	0.125159	0	False	0.306619	False	no hit	-	-	-	False	False	True	False
XLOC_003799	Novel_0710	False	0	0	False	1.34755	False	no hit	-	-	-	False	True	False	False
XLOC_003800	Novel_0711	True	0	0	False	0	False	PREDICTED: hypothetical protein [Vitis vinifera]	biological_process	molecular_function	cellular_component	False	False	True	False
XLOC_003804	Novel_0712	False	0.253751	0	False	0.387359	False	no hit	-	-	-	False	True	False	True
XLOC_003821	Novel_0713	False	0.538935	1.07701	False	0.775861	False	no hit	-	-	-	False	True	False	True
XLOC_003823	Novel_0714	True	0	0	False	0.273642	True	PREDICTED: hypothetical protein [Vitis vinifera]	-	-	-	False	True	True	False
XLOC_003827	Novel_0715	True	0.314464	0	False	0	False	protein	biological_process	molecular_function	cellular_component	False	True	True	False
XLOC_003830	Novel_0716	True	0	0	False	0	False	hypothetical protein VITISV_028711 [Vitis vinifera]	biological_process	molecular_function	cellular_component	False	True	False	False
XLOC_003844	Novel_0717	True	0	0	False	0	False	hypothetical protein VITISV_003193 [Vitis vinifera]	-	-	-	False	False	False	False
XLOC_003856	Novel_0718	False	2.00195	2.01023	False	0.287142	True	no hit	-	-	-	False	True	False	False
XLOC_003860	Novel_0719	True	0.782443	0.110432	False	2.45703	True	hypothetical protein VITISV_033093 [Vitis vinifera]	biological_process	molecular_function	cellular_component	False	True	False	False
XLOC_003884	Novel_0720	True	0.263874	0.118249	False	0.214504	False	hypothetical protein VITISV_030153 [Vitis vinifera]	-	-	-	False	False	False	True
XLOC_003885	Novel_0721	False	0.575657	0	False	0.813831	False	no hit	-	-	-	False	False	False	True
XLOC_003887	Novel_0722	False	0	0	False	0.326069	False	no hit	-	-	-	False	True	False	False
XLOC_003891	Novel_0723	True	0	0.833445	False	6.71002	True	hypothetical protein VITISV_017446 [Vitis vinifera];hypothetical protein VITISV_012463 [Vitis vinifera]	biological_process	molecular_function	cellular_component	False	True	True	False
XLOC_003892	Novel_0724	True	0.54544	0	False	7.30614	True	hypothetical protein VITISV_015612 [Vitis vinifera];hypothetical protein VITISV_005500 [Vitis vinifera]	biological_process	molecular_function	cellular_component	False	True	False	False
XLOC_003893	Novel_0725	True	0	0	False	0.890545	False	hypothetical protein VITISV_021642 [Vitis vinifera]	-	-	-	False	False	False	False
XLOC_003904	Novel_0726	True	0	2.40604	False	5.67239	True	glucose-inhibited division a family protein	-	-	-	False	True	False	False
XLOC_003905	Novel_0727	True	0.364723	0.219231	False	13.7068	True	hypothetical protein VITISV_015094 [Vitis vinifera];hypothetical protein VITISV_017536 [Vitis vinifera];hypothetical protein VITISV_026775 [Vitis vinifera]	biological_process	molecular_function	cellular_component	False	True	True	False
XLOC_003906	Novel_0728	True	0.952544	0.302345	False	2.59518	True	PREDICTED: hypothetical protein [Vitis vinifera]	biological_process	molecular_function	cellular_component	False	True	True	False
XLOC_003907	Novel_0729	True	0	0	False	0	False	hypothetical protein VITISV_012360 [Vitis vinifera]	biological_process	molecular_function	cellular_component	False	True	False	False
XLOC_003910	Novel_0730	True	0	0.557619	False	0.759766	False	dna repair and recombination protein	-	-	-	False	False	False	False
XLOC_003914	Novel_0731	True	0.218161	0.224311	False	2.22208	False	PREDICTED: hypothetical protein [Vitis vinifera]	biological_process	molecular_function	cellular_component	False	False	False	False
XLOC_003927	Novel_0732	True	0.488496	1.52809	False	1.33479	False	serine-threonine protein plant-	-	-	-	False	True	True	True
XLOC_003950	Novel_0733	True	0	0	False	2.42905	False	hypothetical protein VITISV_044399 [Vitis vinifera]	biological_process	molecular_function	cellular_component	False	True	False	False
XLOC_003953	Novel_0734	False	0	0	False	0	False	no hit	-	-	-	False	True	False	True
XLOC_003994	Novel_0735	False	0.787784	0	False	0.983226	False	no hit	-	-	-	False	False	False	False
XLOC_003998	Novel_0736	False	0	0	False	0	False	no hit	-	-	-	False	False	False	True
XLOC_004007	Novel_0737	False	0	0	False	0.923114	False	no hit	-	-	-	False	False	False	False
XLOC_004020	Novel_0738	True	0.230297	0	False	0	False	PREDICTED: hypothetical protein [Vitis vinifera]	biological_process	molecular_function	cellular_component	False	False	False	False
XLOC_004021	Novel_0739	True	0.414417	0	False	0	False	PREDICTED: hypothetical protein [Vitis vinifera]	biological_process	molecular_function	cellular_component	False	False	True	False
XLOC_004026	Novel_0740	True	6.79353	2.96049	False	7.67487	False	receptor protein	-	-	-	False	True	False	False
XLOC_004027	Novel_0741	True	1.16687	0.873033	False	1.71939	False	f-box family protein	-	-	-	False	True	False	True
XLOC_004033	Novel_0742	False	0.341204	0.211055	False	0.952469	False	no hit	-	-	-	False	True	False	True
XLOC_004034	Novel_0743	False	0.349391	0.186165	False	3.48431	True	no hit	-	-	-	False	False	False	True
XLOC_004045	Novel_0744	False	0.568616	1.0268	False	0	False	no hit	-	-	-	False	False	False	False
XLOC_004059	Novel_0745	True	0.239177	0	False	0	False	hypothetical protein VITISV_042225 [Vitis vinifera]	biological_process	molecular_function	cellular_component	False	False	False	True
XLOC_004063	Novel_0746	False	0.344635	0.0899847	True	23.1269	True	no hit	-	-	-	False	False	True	False
XLOC_004097	Novel_0747	True	1.44493	0.548467	False	3.04453	False	pentatricopeptide repeat-containing protein;pentatricopeptide repeat-containing	-	binding	-	False	False	True	False
XLOC_004102	Novel_0748	True	0.952243	0.990982	False	0.931743	False	PREDICTED: hypothetical protein [Vitis vinifera]	biological_process	molecular_function	cellular_component	False	False	False	False
XLOC_004103	Novel_0749	False	1.12866	0.612162	False	0.877933	False	no hit	-	-	-	False	False	False	False
XLOC_004106	Novel_0750	True	0.531337	0.578105	False	5.22968	True	hypothetical protein VITISV_009785 [Vitis vinifera]	-	-	-	False	True	True	True
XLOC_004107	Novel_0751	False	0	0.657515	False	0	True	no hit	-	-	-	False	True	False	True
XLOC_004108	Novel_0752	True	0.302011	0.606527	False	4.90064	False	dauer up-regulated family member (dur-1)	-	-	-	False	True	True	True
XLOC_004109	Novel_0753	False	0	0	False	0.0700324	False	no hit	-	-	-	False	False	False	False
XLOC_004121	Novel_0754	True	0	0.779676	True	0.89197	True	unnamed protein product [Vitis vinifera]	-	-	-	False	True	True	True
XLOC_004132	Novel_0755	False	0	0	False	0	False	no hit	-	-	-	False	False	False	False
XLOC_004140	Novel_0756	False	0	0	False	0	False	no hit	-	-	-	False	False	False	False
XLOC_004141	Novel_0757	False	0	0	False	0.131984	False	no hit	-	-	-	False	False	False	False
XLOC_004142	Novel_0758	False	0	0	False	0.749286	False	no hit	-	-	-	False	False	False	False
XLOC_004143	Novel_0759	True	0.951669	0.262079	False	0	False	PREDICTED: hypothetical protein [Vitis vinifera]	-	-	-	False	False	False	False
XLOC_004144	Novel_0760	False	0.884227	1.12393	False	2.31693	False	no hit	-	-	-	False	False	False	True
XLOC_004149	Novel_0761	False	0.982767	4.81466	True	3.24535	True	no hit	-	-	-	False	True	False	False
XLOC_004150	Novel_0762	False	0.908332	5.4905	True	4.17904	True	no hit	-	-	-	False	True	False	False
XLOC_004151	Novel_0763	False	0.503214	32.2148	True	3.56997	True	no hit	-	-	-	False	False	False	False
XLOC_004154	Novel_0764	False	0.710714	1.97419	False	0.528344	False	no hit	-	-	-	False	True	True	False
XLOC_004166	Novel_0765	False	0	0.453287	False	0.63217	True	no hit	-	-	-	False	False	False	True
XLOC_004167	Novel_0766	False	0	0	False	0.302486	False	no hit	-	-	-	False	True	False	False
XLOC_004168	Novel_0767	False	1.99424	0	False	1.02096	False	no hit	-	-	-	False	False	False	False
XLOC_004169	Novel_0768	True	0	0	False	1.42401	False	hypothetical protein VITISV_023063 [Vitis vinifera]	-	-	-	False	True	False	False
XLOC_004178	Novel_0769	True	0.899568	1.60256	False	2.12511	False	hypothetical protein VITISV_004938 [Vitis vinifera]	-	-	-	False	True	False	False
XLOC_004180	Novel_0770	False	0.554027	0.627149	False	2.19539	False	no hit	-	-	-	False	True	False	False
XLOC_004186	Novel_0771	False	0	0	False	2.79377	False	no hit	-	-	-	False	False	False	False
XLOC_004187	Novel_0772	True	0.429873	0	False	0	False	hypothetical protein VITISV_010994 [Vitis vinifera]	-	-	-	False	False	True	True
XLOC_004190	Novel_0773	False	0	0	False	0.633008	False	no hit	-	-	-	False	False	False	False
XLOC_004192	Novel_0774	False	0	0	False	1.02776	False	no hit	-	-	-	False	False	False	False
XLOC_004198	Novel_0775	True	1.4154	0	False	0	False	hypothetical protein VITISV_026768 [Vitis vinifera]	biological_process	molecular_function	cellular_component	False	False	True	False
XLOC_004215	Novel_0776	False	2.23721	0.456881	True	0	True	no hit	-	-	-	False	True	False	False
XLOC_004229	Novel_0777	True	0	0.130357	False	0.542172	False	hypothetical protein VITISV_013346 [Vitis vinifera]	biological_process	molecular_function	cellular_component	False	True	False	True
XLOC_004232	Novel_0778	False	0	0	False	2.89938	True	no hit	-	-	-	False	False	False	False
XLOC_004237	Novel_0779	True	12.4878	0	True	0.269092	True	PREDICTED: hypothetical protein [Vitis vinifera]	biological_process	molecular_function	cellular_component	False	True	False	False
XLOC_004239	Novel_0780	True	0.283655	0.398625	False	2.92305	True	nucleotide binding	-	-	-	False	False	False	False
XLOC_004240	Novel_0781	True	0.742258	0.85558	False	3.4131	False	zinc finger	-	binding	-	False	False	False	False
XLOC_004251	Novel_0782	False	6.87317	1.15141	True	1.68147	True	no hit	-	-	-	False	True	False	False
XLOC_004252	Novel_0783	True	3.24256	3.93556	False	2.45579	False	unnamed protein product [Vitis vinifera]	biological_process	molecular_function	cellular_component	False	True	True	False
XLOC_004253	Novel_0784	True	23.8819	28.1982	False	19.3884	False	tir-nbs-lrr resistance protein	response to stress;signal transduction;biological_process	nucleotide binding	intracellular	False	True	False	False
XLOC_004257	Novel_0785	True	3.33428	1.02198	False	3.45069	False	elongation factor ts family protein	-	-	-	False	False	False	False
XLOC_004263	Novel_0786	False	2.3179	0	False	2.3325	False	no hit	-	-	-	False	True	True	True
XLOC_004272	Novel_0787	False	0.111111	0	False	0.435675	False	no hit	-	-	-	False	False	False	False
XLOC_004273	Novel_0788	False	0.568267	1.26211	False	0	False	no hit	-	-	-	False	False	False	False
XLOC_004276	Novel_0789	False	0	0	False	0	False	no hit	-	-	-	False	False	False	False
XLOC_004278	Novel_0790	True	0	0	False	1.77141	False	hypothetical protein VITISV_012935 [Vitis vinifera]	-	-	-	False	True	False	True
XLOC_004279	Novel_0791	True	0	0.673396	False	0.768093	False	hypothetical protein VITISV_043231 [Vitis vinifera]	-	-	-	False	True	True	True
XLOC_004280	Novel_0792	True	0	0.316581	False	1.31817	True	gag-pol polyprotein	-	-	-	False	True	False	True
XLOC_004281	Novel_0793	True	0	0	False	1.45838	False	gag-pol polyprotein	DNA metabolic process;biosynthetic process	DNA binding;RNA binding;binding;transferase activity	nucleus	False	True	False	True
XLOC_004282	Novel_0794	True	0	0	False	1.81335	True	gag-pol polyprotein	DNA metabolic process	nucleic acid binding	-	False	True	False	True
XLOC_004288	Novel_0795	True	0.453853	0	False	0.685155	False	hypothetical protein VITISV_042891 [Vitis vinifera]	biological_process	molecular_function	cellular_component	False	False	False	False
XLOC_004291	Novel_0796	False	0.363932	0	False	0	False	no hit	-	-	-	False	False	False	False
XLOC_004292	Novel_0797	False	0.301351	0.647958	False	0.119842	False	no hit	-	-	-	False	False	False	False
XLOC_004294	Novel_0798	False	0	0.633162	False	0.165157	False	no hit	-	-	-	False	False	True	False
XLOC_004296	Novel_0799	True	3.00301	1.55315	False	3.31079	False	blight resistance protein sh20	-	-	-	False	True	False	False
XLOC_004302	Novel_0800	True	0.365974	0.454118	False	2.49373	False	hypothetical protein VITISV_041073 [Vitis vinifera]	biological_process	molecular_function	cellular_component	False	False	False	False
XLOC_004303	Novel_0801	True	0.457656	0.49883	False	8.84551	True	hypothetical protein VITISV_042297 [Vitis vinifera]	-	-	-	False	True	False	False
XLOC_004304	Novel_0802	True	0.348372	0.216424	False	5.01066	True	hypothetical protein VITISV_022840 [Vitis vinifera]	biological_process	molecular_function	cellular_component	False	True	False	False
XLOC_004309	Novel_0803	True	0.770575	0.247072	False	0.849198	False	hypothetical protein VITISV_029782 [Vitis vinifera]	-	-	-	False	True	False	False
XLOC_004310	Novel_0804	False	0.452745	0	False	0	False	no hit	-	-	-	False	True	True	False
XLOC_004312	Novel_0805	True	0.591803	0.687746	False	1.52622	False	hypothetical protein VITISV_026962 [Vitis vinifera]	-	-	-	False	True	True	False
XLOC_004314	Novel_0806	True	36.2297	24.1011	False	5.29988	True	meiotic checkpoint regulator;sec1 family transport protein sly1	nucleobase, nucleoside, nucleotide and nucleic acid metabolic process;DNA metabolic process;transport;catabolic process;cellular process	nucleotide binding;nucleic acid binding;DNA binding;transporter activity;binding;protein binding;hydrolase activity	cytosol	False	False	True	False
XLOC_004315	Novel_0807	True	16.6595	13.5058	False	3.17102	True	meiotic checkpoint regulator	-	-	-	False	False	True	False
XLOC_004316	Novel_0808	True	10.4597	6.48955	False	1.83981	False	unnamed protein product [Vitis vinifera]	-	-	-	False	False	False	False
XLOC_004319	Novel_0809	True	0.930055	0.316581	False	0	False	PREDICTED: hypothetical protein [Vitis vinifera]	biological_process	molecular_function	cellular_component	False	True	False	False
XLOC_004320	Novel_0810	False	0.284658	2.35886	False	0	False	no hit	-	-	-	False	True	False	False
XLOC_004322	Novel_0811	True	0.276563	0.359733	False	0.133238	False	hypothetical protein VITISV_043862 [Vitis vinifera]	-	-	-	False	True	False	False
XLOC_004332	Novel_0812	True	0.994154	2.76623	False	0.858877	False	hypothetical protein VITISV_039158 [Vitis vinifera]	-	-	-	False	False	False	False
XLOC_004333	Novel_0813	False	0	0	False	0	False	no hit	-	-	-	False	False	False	False
XLOC_004334	Novel_0814	True	0	0.570913	False	14.398	True	hypothetical protein VITISV_042796 [Vitis vinifera]	biological_process	molecular_function	cellular_component	False	False	False	False
XLOC_004335	Novel_0815	True	0.821726	0.675256	False	14.7582	True	PREDICTED: hypothetical protein [Vitis vinifera];hypothetical protein VITISV_042796 [Vitis vinifera]	biological_process	molecular_function	cellular_component	False	False	False	False
XLOC_004347	Novel_0816	False	0.745616	0	False	0	False	no hit	-	-	-	False	False	False	False
XLOC_004353	Novel_0817	False	1.00579	0	False	0	True	no hit	-	-	-	False	True	False	False
XLOC_004358	Novel_0818	False	0.715496	0.848335	False	2.39408	False	no hit	-	-	-	True	False	True	False
XLOC_004359	Novel_0819	True	0	0.660001	False	0.170631	False	hypothetical protein VITISV_041975 [Vitis vinifera]	-	-	-	True	True	True	False
XLOC_004360	Novel_0820	False	0	0	False	0.225499	False	no hit	-	-	-	True	False	False	False
XLOC_004361	Novel_0821	False	10.4434	10.573	False	47.0925	True	no hit	-	-	-	True	True	False	False
XLOC_004363	Novel_0822	True	0.212626	0.155469	False	4.74568	True	PREDICTED: hypothetical protein [Vitis vinifera]	-	-	-	False	False	True	False
XLOC_004364	Novel_0823	False	0.609554	0	False	1.53553	True	no hit	-	-	-	False	False	True	False
XLOC_004365	Novel_0824	False	0	0	False	2.85989	True	no hit	-	-	-	False	False	False	False
XLOC_004367	Novel_0825	True	0	0.259583	False	0.428259	False	pentatricopeptide repeat-containing protein	-	-	-	False	False	False	False
XLOC_004370	Novel_0826	True	16.0146	12.4145	False	4.7646	True	hypothetical protein VITISV_019639 [Vitis vinifera]	-	-	-	False	False	False	False
XLOC_004374	Novel_0827	False	0.939585	3.87393	True	6.9814	True	no hit	-	-	-	False	True	True	True
XLOC_004383	Novel_0828	False	3.49669	2.41729	False	1.17045	False	no hit	-	-	-	False	True	False	False
XLOC_004385	Novel_0829	False	7.52194	5.8839	False	12.304	False	no hit	-	-	-	False	True	False	False
XLOC_004386	Novel_0830	True	1.16554	0.518206	False	1.08832	False	hypothetical protein VITISV_006249 [Vitis vinifera]	-	-	-	False	True	False	True
XLOC_004387	Novel_0831	True	0.858092	0.444861	False	0.804789	False	unnamed protein product [Vitis vinifera]	biological_process	molecular_function	cellular_component	False	True	False	True
XLOC_004389	Novel_0832	False	2.4236	0.281869	True	0.0183072	True	no hit	-	-	-	False	False	False	False
XLOC_004390	Novel_0833	False	0.747959	0.179667	False	0	True	no hit	-	-	-	False	False	False	False
XLOC_004392	Novel_0834	False	0.910439	0.655777	False	1.78865	False	no hit	-	-	-	False	True	False	False
XLOC_004394	Novel_0835	False	0.353096	1.7889	True	1.69815	False	no hit	-	-	-	False	True	False	False
XLOC_004395	Novel_0836	True	0.242475	1.20453	True	1.89871	True	hypothetical protein VITISV_013348 [Vitis vinifera]	-	-	-	False	True	False	False
XLOC_004401	Novel_0837	True	1.59631	0.833501	False	0	True	PREDICTED: hypothetical protein [Vitis vinifera]	-	-	-	False	True	False	False
XLOC_004403	Novel_0838	False	0.210489	0.416961	False	0	False	no hit	-	-	-	False	True	False	False
XLOC_004404	Novel_0839	True	1.81541	0	False	0.966145	False	unnamed protein product [Vitis vinifera]	-	-	-	False	True	False	False
XLOC_004406	Novel_0840	True	2.38421	1.06178	False	3.15237	False	PREDICTED: hypothetical protein [Vitis vinifera]	-	-	-	False	True	False	False
XLOC_004412	Novel_0841	True	4.30701	4.00314	False	25.2997	True	no hit	-	-	-	False	True	False	False
XLOC_004416	Novel_0842	False	0.447014	1.85526	False	0.855536	False	no hit	-	-	-	False	True	True	False
XLOC_004417	Novel_0843	True	0.706044	0.591051	False	0	False	resistance protein;surface antigen -like	-	-	-	False	True	False	True
XLOC_004418	Novel_0844	True	0.744283	0.944093	False	1.65135	False	resistance protein	-	-	-	False	True	False	False
XLOC_004421	Novel_0845	False	1.54982	0.523821	False	6.51065	True	no hit	-	-	-	False	False	True	False
XLOC_004422	Novel_0846	False	0.503553	0	False	0	False	no hit	-	-	-	False	False	True	False
XLOC_004423	Novel_0847	False	1.51508	1.56445	False	4.88864	False	no hit	-	-	-	False	False	True	False
XLOC_004424	Novel_0848	True	0.525082	0.0989548	False	1.33069	False	unnamed protein product [Vitis vinifera]	-	-	-	False	False	True	False
XLOC_004425	Novel_0849	False	0	0.255012	False	0.623775	False	no hit	-	-	-	False	False	False	False
XLOC_004426	Novel_0850	True	0.232137	0.461657	False	0.685013	False	leucine-rich repeat containing	-	-	-	False	False	True	False
XLOC_004428	Novel_0851	True	3.12384	6.17698	True	7.43533	True	af370611_1 protein	-	-	plastid	False	True	True	False
XLOC_004434	Novel_0852	True	0	0	False	0	False	endo-polygalacturonase 1	-	-	-	False	True	False	False
XLOC_004435	Novel_0853	True	21.2288	2.24907	True	0.914672	True	resistance protein	-	-	-	False	False	True	False
XLOC_004439	Novel_0854	False	3.22861	0.270741	True	1.07986	False	no hit	-	-	-	False	True	False	False
XLOC_004441	Novel_0855	True	0	0	False	2.34208	True	PREDICTED: hypothetical protein, partial [Vitis vinifera]	-	-	-	False	True	False	False
XLOC_004442	Novel_0856	True	0.625269	1.38575	False	9.95517	True	PREDICTED: hypothetical protein, partial [Vitis vinifera]	-	-	-	False	True	False	False
XLOC_004446	Novel_0857	False	0	0	False	5.19141	True	no hit	-	-	-	False	False	False	False
XLOC_004462	Novel_0858	False	0	0.661148	False	1.25135	True	no hit	-	-	-	False	True	True	False
XLOC_004463	Novel_0859	False	0	0	False	0	False	no hit	-	-	-	False	True	False	False
XLOC_004466	Novel_0860	False	0	0	False	0	False	no hit	-	-	-	False	False	False	False
XLOC_004467	Novel_0861	True	0	0	False	0	False	protein	-	-	-	False	True	False	False
XLOC_004479	Novel_0862	True	2.85209	0.16641	True	0.149018	True	cysteine histidine-rich c1 domain-containing protein	-	binding	-	False	False	False	False
XLOC_004480	Novel_0863	False	0.579923	0	False	0	False	no hit	-	-	-	False	True	False	False
XLOC_004485	Novel_0864	False	0.469304	1.82733	False	0	False	no hit	-	-	-	False	True	False	False
XLOC_004486	Novel_0865	False	0	0	False	0	False	no hit	-	-	-	False	True	False	True
XLOC_004487	Novel_0866	False	0.509201	0	False	0	False	no hit	-	-	-	False	True	False	True
XLOC_004492	Novel_0867	False	0	0	False	0.978797	False	no hit	-	-	-	False	False	False	False
XLOC_004500	Novel_0868	False	0	0	False	1.18739	False	no hit	-	-	-	False	False	False	True
XLOC_004516	Novel_0869	False	0	0	False	0	False	no hit	-	-	-	False	False	False	False
XLOC_004527	Novel_0870	True	0	0	False	0.166178	False	hmg-box (high mobility group) dna-binding family protein	-	DNA binding	-	False	False	False	True
XLOC_004531	Novel_0871	False	0	0	False	0	False	no hit	-	-	-	False	False	False	True
XLOC_004539	Novel_0872	False	0	0.757391	False	0	False	no hit	-	-	-	False	False	False	False
XLOC_004541	Novel_0873	False	0	0	False	0.608746	False	no hit	-	-	-	False	False	False	False
XLOC_004568	Novel_0874	False	0	0	False	1.62628	False	no hit	-	-	-	False	True	False	False
XLOC_004572	Novel_0875	False	1.02214	0.787793	False	0	False	no hit	-	-	-	False	False	False	False
XLOC_004576	Novel_0876	False	0	0	False	0	False	no hit	-	-	-	False	True	False	True
XLOC_004579	Novel_0877	False	0	1.8007	True	8.70555	True	no hit	-	-	-	False	True	False	True
XLOC_004584	Novel_0878	False	0	0	False	2.54895	False	no hit	-	-	-	False	False	False	False
XLOC_004594	Novel_0879	True	0.314629	0	False	0.477006	False	tubulin alpha	-	-	-	False	True	True	False
XLOC_004603	Novel_0880	False	0.720776	0.509159	False	4.012	True	no hit	-	-	-	False	True	False	True
XLOC_004623	Novel_0881	False	0	0	False	0	False	no hit	-	-	-	False	False	False	False
XLOC_004629	Novel_0882	False	6.63409	3.11179	False	16.7733	False	no hit	-	-	-	False	True	False	False
XLOC_004639	Novel_0883	True	0.263372	0.522768	False	1.47299	False	hypothetical protein VITISV_009785 [Vitis vinifera]	-	-	-	False	False	False	False
XLOC_004640	Novel_0884	True	0	1.13132	False	1.41745	False	hypothetical protein VITISV_041213 [Vitis vinifera];hypothetical protein VITISV_022223 [Vitis vinifera]	-	-	-	False	True	False	False
XLOC_004658	Novel_0885	True	0	0	False	0	False	hypothetical protein VITISV_017465 [Vitis vinifera]	-	-	-	False	True	True	True
XLOC_004662	Novel_0886	True	0.379406	0.48885	False	0.526278	False	hypothetical protein VITISV_034513 [Vitis vinifera]	-	-	-	False	False	False	True
XLOC_004664	Novel_0887	True	0	0	False	0	False	udp-glucoronosyl udp-glucosyl transferase family protein	-	-	-	False	True	True	True
XLOC_004666	Novel_0888	False	1.27495	0.608894	False	1.42699	False	no hit	-	-	-	False	True	False	True
XLOC_004667	Novel_0889	True	0.168019	0	False	0	False	no hit	-	-	-	False	False	False	False
XLOC_004671	Novel_0890	False	0	0.231088	False	0	False	no hit	-	-	-	False	False	False	False
XLOC_004675	Novel_0891	True	0.277407	0.418397	False	0.646331	False	pentatricopeptide repeat-containing	-	-	plastid	False	False	True	False
XLOC_004682	Novel_0892	True	2.30774	1.02221	False	1.73377	False	hypothetical protein VITISV_001892 [Vitis vinifera]	-	-	-	False	False	False	True
XLOC_004683	Novel_0893	True	1.22493	0.958241	False	0.607276	True	hypothetical protein VITISV_001892 [Vitis vinifera]	-	-	-	False	False	False	False
XLOC_004684	Novel_0894	False	0.624364	0	False	0.187514	False	no hit	-	-	-	False	False	False	False
XLOC_004685	Novel_0895	False	0.230332	0.216301	False	0.451457	False	no hit	-	-	-	False	False	False	False
XLOC_004686	Novel_0896	False	0.694519	0.885255	False	0	False	no hit	-	-	-	False	False	False	True
XLOC_004687	Novel_0897	False	0.265736	0	False	0.972328	False	no hit	-	-	-	False	False	False	True
XLOC_004690	Novel_0898	True	0.292501	0.223541	False	3.18504	True	hypothetical protein VITISV_024106 [Vitis vinifera]	biological_process	molecular_function	cellular_component	False	True	False	True
XLOC_004691	Novel_0899	True	0.371493	0	False	2.20058	False	hypothetical protein VITISV_035618 [Vitis vinifera]	-	-	-	False	True	True	True
XLOC_004698	Novel_0900	True	0.106055	0.559371	True	0.913882	True	protein	biological_process	molecular_function	cellular_component	False	True	True	True
XLOC_004703	Novel_0901	False	0	0	False	0	False	no hit	-	-	-	True	True	False	True
XLOC_004706	Novel_0902	False	0	0	False	0	False	no hit	-	-	-	False	False	False	False
XLOC_004711	Novel_0903	False	0	0.192768	False	0.749	False	no hit	-	-	-	False	False	False	False
XLOC_004729	Novel_0904	False	1.0289	0.540549	False	0.782068	False	no hit	-	-	-	False	True	False	True
XLOC_004735	Novel_0905	False	0.204791	0	False	0.838538	False	no hit	-	-	-	False	False	False	False
XLOC_004738	Novel_0906	True	1.03977	2.46229	False	4.15081	False	hypothetical protein VITISV_028559 [Vitis vinifera]	-	-	-	False	True	False	False
XLOC_004741	Novel_0907	False	0	0	False	0	False	no hit	-	-	-	False	False	False	False
XLOC_004744	Novel_0908	True	0.842754	0.42661	False	2.1095	False	hypothetical protein VITISV_022809 [Vitis vinifera]	biological_process	molecular_function	cellular_component	False	False	False	False
XLOC_004745	Novel_0909	False	0.234108	0	False	0	False	no hit	-	-	-	False	False	True	True
XLOC_004752	Novel_0910	False	0	0	False	0.875263	False	no hit	-	-	-	False	False	False	False
XLOC_004756	Novel_0911	False	0	0	False	0	False	no hit	-	-	-	False	False	True	False
XLOC_004776	Novel_0912	False	0	0.30716	False	1.46179	True	no hit	-	-	-	False	False	False	False
XLOC_004777	Novel_0913	False	0	0.479155	False	1.09771	False	no hit	-	-	-	False	False	False	False
XLOC_004778	Novel_0914	True	0.156036	0	False	0	False	histidine-containing phosphotransfer	signal transduction	signal transducer activity	cytoplasm	False	False	True	False
XLOC_004783	Novel_0915	False	0	0.767736	False	0	False	no hit	-	-	-	False	True	False	False
XLOC_004786	Novel_0916	True	0.436078	0.313266	False	0.0812745	False	PREDICTED: hypothetical protein [Vitis vinifera]	-	-	-	False	False	False	False
XLOC_004787	Novel_0917	True	0.392374	0.748457	False	3.1234	False	hypothetical protein VITISV_017982 [Vitis vinifera]	biological_process	molecular_function	cellular_component	False	False	False	False
XLOC_004789	Novel_0918	True	1.1106	1.0105	False	5.5575	False	unnamed protein product [Vitis vinifera]	-	-	-	False	False	False	False
XLOC_004790	Novel_0919	True	0.818796	0.780676	False	4.22299	True	protein autophagy 2	DNA metabolic process;biosynthetic process	RNA binding;binding;transferase activity	-	False	False	True	False
XLOC_004791	Novel_0920	True	0.673136	0.880855	False	2.90276	True	phospholipid-translocating atpase;down-regulated in metastasis domain-containing protein	-	-	-	False	False	False	False
XLOC_004796	Novel_0921	False	0	0	False	0	False	no hit	-	-	-	False	True	False	False
XLOC_004797	Novel_0922	True	2.14534	1.98677	False	5.13932	False	pol protein	-	-	-	False	True	False	False
XLOC_004802	Novel_0923	True	0.652029	1.38388	False	3.58958	False	reverse transcriptase	-	-	-	False	True	False	False
XLOC_004804	Novel_0924	False	0.544067	0	False	0	False	no hit	-	-	-	False	True	True	False
XLOC_004810	Novel_0925	True	1.30773	2.86465	False	1.74291	False	tmv resistance protein	response to stress;signal transduction	nucleotide binding	intracellular	False	True	True	False
XLOC_004819	Novel_0926	False	0.359036	0	False	0	False	no hit	-	-	-	False	False	False	True
XLOC_004821	Novel_0927	True	1.31562	0.997641	False	1.3711	False	hypothetical protein VITISV_039072 [Vitis vinifera]	biological_process	molecular_function	cellular_component	False	True	False	True
XLOC_004826	Novel_0928	False	0.729336	0.59799	False	0	False	no hit	-	-	-	False	False	True	False
XLOC_004829	Novel_0929	False	0	0.685134	False	1.36685	False	no hit	-	-	-	False	False	False	False
XLOC_004839	Novel_0930	False	6.80997	2.47037	False	4.24414	True	no hit	-	-	-	False	False	False	False
XLOC_004842	Novel_0931	False	0	0	False	0	False	no hit	-	-	-	False	False	False	False
XLOC_004855	Novel_0932	False	0	0	False	0	False	no hit	-	-	-	False	False	True	False
XLOC_004857	Novel_0933	False	0	0.552527	False	1.07316	False	no hit	-	-	-	False	False	False	False
XLOC_004858	Novel_0934	True	0.866093	0	False	1.52439	False	hypothetical protein VITISV_038204 [Vitis vinifera]	-	-	-	False	False	False	False
XLOC_004859	Novel_0935	True	0	0.974978	False	1.01097	False	hypothetical protein VITISV_039739 [Vitis vinifera]	-	-	-	False	True	False	False
XLOC_004860	Novel_0936	False	1.65364	0.790654	False	0.750228	False	no hit	-	-	-	False	True	False	False
XLOC_004862	Novel_0937	True	0.354719	0.545595	True	8.52766	True	hypothetical protein VITISV_028004 [Vitis vinifera]	biological_process	molecular_function	cellular_component	False	True	False	False
XLOC_004864	Novel_0938	True	0.234707	0.114933	False	0.268494	False	hypothetical protein VITISV_035517 [Vitis vinifera]	biological_process	molecular_function	cellular_component	False	True	False	False
XLOC_004867	Novel_0939	True	1.55607	0.414385	False	0.550596	False	nucleoporin 155	-	-	-	False	True	False	False
XLOC_004868	Novel_0940	True	0.570664	0.528129	False	0.984222	False	hypothetical protein VITISV_003562 [Vitis vinifera]	-	-	-	False	True	False	False
XLOC_004872	Novel_0941	True	0.641057	0.236207	False	1.19364	False	hypothetical protein VITISV_036760 [Vitis vinifera]	-	-	-	False	True	False	False
XLOC_004875	Novel_0942	True	6.08122	3.79835	False	0.50938	False	unnamed protein product [Vitis vinifera]	-	-	-	False	False	False	False
XLOC_004877	Novel_0943	True	1.23351	0	False	0	False	PREDICTED: hypothetical protein [Vitis vinifera]	biological_process	molecular_function	cellular_component	False	True	False	False
XLOC_004878	Novel_0944	True	1.17952	0.403406	False	0.496103	False	hypothetical protein VITISV_026920 [Vitis vinifera]	biological_process	molecular_function	cellular_component	False	True	False	False
XLOC_004879	Novel_0945	True	0	0	False	0	False	atp binding	-	-	-	False	True	False	False
XLOC_004883	Novel_0946	True	0.565012	1.01119	False	0.200027	False	unnamed protein product [Vitis vinifera]	biological_process	molecular_function	cellular_component	False	True	False	False
XLOC_004891	Novel_0947	True	0.245615	0	False	0.918625	False	PREDICTED: hypothetical protein [Vitis vinifera]	biological_process	molecular_function	cellular_component	False	False	False	False
XLOC_004892	Novel_0948	True	0.335693	0.969033	False	0.570959	False	hypothetical protein VITISV_001321 [Vitis vinifera]	-	-	-	False	False	True	False
XLOC_004894	Novel_0949	True	0.271922	0	False	7.56142	True	hypothetical protein VITISV_012809 [Vitis vinifera]	biological_process	molecular_function	cellular_component	False	False	False	False
XLOC_004895	Novel_0950	True	0.133857	0.351343	False	10.4541	True	hypothetical protein VITISV_008302 [Vitis vinifera]	biological_process	molecular_function	cellular_component	False	False	False	False
XLOC_004896	Novel_0951	True	0.226003	0.512649	False	9.8036	True	hypothetical protein VITISV_009302 [Vitis vinifera]	biological_process	molecular_function	cellular_component	False	False	False	False
XLOC_004898	Novel_0952	True	0	0	False	0	False	leucine-rich repeat containing	-	-	-	False	False	True	False
XLOC_004900	Novel_0953	True	0	0	False	0	False	hypothetical protein VITISV_010914 [Vitis vinifera]	biological_process	molecular_function	cellular_component	False	False	False	False
XLOC_004902	Novel_0954	True	0.290363	0.184377	False	0.565908	False	hypothetical protein VITISV_042891 [Vitis vinifera]	biological_process	molecular_function	cellular_component	False	True	False	True
XLOC_004905	Novel_0955	True	0	0	False	0	False	PREDICTED: hypothetical protein [Vitis vinifera]	biological_process	molecular_function	cellular_component	False	False	True	False
XLOC_004909	Novel_0956	False	2.74996	0.892003	False	0	False	no hit	-	-	-	False	True	True	False
XLOC_004911	Novel_0957	False	1.04157	0.9267	False	0.494365	False	no hit	-	-	-	False	True	False	False
XLOC_004912	Novel_0958	True	0	0	False	0	False	flavonol 4 -	lipid metabolic process;response to endogenous stimulus;cellular process	transferase activity	-	False	False	True	False
XLOC_004916	Novel_0959	False	1.18243	0.812456	False	2.54238	False	no hit	-	-	-	False	False	False	False
XLOC_004922	Novel_0960	False	0	0	False	0	False	no hit	-	-	-	False	True	False	True
XLOC_004924	Novel_0961	False	0.532411	0.177372	False	1.21374	False	no hit	-	-	-	True	False	True	False
XLOC_004925	Novel_0962	False	0.185766	0.500033	False	6.99587	True	no hit	-	-	-	False	False	True	False
XLOC_004928	Novel_0963	True	0.0989609	0	False	3.08429	True	PREDICTED: hypothetical protein [Vitis vinifera]	biological_process	molecular_function	cellular_component	False	False	True	False
XLOC_004929	Novel_0964	False	0	0	False	2.84075	True	no hit	-	-	-	False	False	False	False
XLOC_004932	Novel_0965	False	8.55974	8.95121	False	2.52762	True	no hit	-	-	-	False	False	False	False
XLOC_004933	Novel_0966	False	0.905896	0.567436	False	0	True	no hit	-	-	-	False	False	False	False
XLOC_004934	Novel_0967	False	1.05081	1.45273	False	1.48015	True	no hit	-	-	-	False	False	False	False
XLOC_004936	Novel_0968	True	0.166798	0	False	0	False	PREDICTED: hypothetical protein [Vitis vinifera]	-	-	-	False	False	False	False
XLOC_004948	Novel_0969	False	0	0.615974	False	1.23274	True	no hit	-	-	-	False	False	False	False
XLOC_004953	Novel_0970	False	0.703052	0.466985	False	0.553987	False	no hit	-	-	-	False	False	False	True
XLOC_004954	Novel_0971	False	0.917527	1.13527	False	2.15261	False	no hit	-	-	-	False	True	False	True
XLOC_004955	Novel_0972	False	3.73474	4.29803	False	1.78956	False	no hit	-	-	-	False	True	False	False
XLOC_004959	Novel_0973	False	0	0	False	0.731554	False	no hit	-	-	-	False	False	False	False
XLOC_004964	Novel_0974	False	10.2754	5.47644	False	14.2849	False	no hit	-	-	-	False	True	False	False
XLOC_004965	Novel_0975	False	40.7261	18.5886	True	33.8959	False	no hit	-	-	-	False	True	False	True
XLOC_004966	Novel_0976	True	0.926789	1.64326	True	2.6116	True	hypothetical protein VITISV_031303 [Vitis vinifera]	-	-	-	False	True	False	False
XLOC_004967	Novel_0977	True	0.409655	1.70185	True	3.24415	True	hypothetical protein VITISV_014001 [Vitis vinifera]	biological_process	molecular_function	cellular_component	False	True	False	False
XLOC_004968	Novel_0978	False	0	0.272044	False	0.298889	False	no hit	-	-	-	False	True	False	False
XLOC_004969	Novel_0979	True	0.286442	1.01657	True	2.77766	True	hypothetical protein VITISV_017342 [Vitis vinifera]	biological_process	molecular_function	cellular_component	False	True	False	False
XLOC_004970	Novel_0980	True	0.405525	2.79779	True	2.51103	True	hypothetical protein VITISV_000232 [Vitis vinifera]	biological_process	molecular_function	cellular_component	False	True	False	False
XLOC_004973	Novel_0981	False	0.759172	0	False	0	False	no hit	-	-	-	False	True	True	False
XLOC_004980	Novel_0982	True	2.1729	3.4019	False	0.868108	True	hypothetical protein VITISV_007674 [Vitis vinifera]	-	-	-	False	True	True	True
XLOC_004990	Novel_0983	True	0.637519	0.728743	False	0	False	leucine-rich repeat containing	-	-	-	False	True	True	False
XLOC_004991	Novel_0984	True	1.50842	2.33293	False	3.73309	False	resistance protein	response to stress	nucleotide binding	-	False	True	True	False
XLOC_004992	Novel_0985	False	0	0	False	0	False	no hit	-	-	-	False	True	False	False
XLOC_004993	Novel_0986	False	0	0	False	0	False	no hit	-	-	-	False	True	False	False
XLOC_004995	Novel_0987	False	0	0	False	0	False	no hit	-	-	-	False	False	False	False
XLOC_004996	Novel_0988	False	0.705203	0.500573	False	1.19714	False	no hit	-	-	-	False	False	True	False
XLOC_004997	Novel_0989	False	0.978647	0.997823	False	0.674339	False	no hit	-	-	-	False	False	False	False
XLOC_005004	Novel_0990	True	1.65817	0	False	1.13322	False	resistance protein;leucine-rich repeat containing	response to stress	nucleotide binding	-	False	True	True	False
XLOC_005005	Novel_0991	True	4.38062	1.24425	True	1.55749	True	resistance protein	-	-	-	False	True	False	False
XLOC_005006	Novel_0992	True	1.82809	0	True	0.931176	True	resistance protein	-	-	-	False	True	True	False
XLOC_005007	Novel_0993	False	0	0	False	2.12569	False	no hit	-	-	-	False	False	False	False
XLOC_005010	Novel_0994	True	0.943542	0.653313	False	6.3457	True	PREDICTED: hypothetical protein [Vitis vinifera]	biological_process	molecular_function	cellular_component	False	True	False	False
XLOC_005011	Novel_0995	True	0.791788	0.0725339	False	2.37814	False	tetrapyrrole (corrin porphyrin) methylases family protein 1	DNA metabolic process;biosynthetic process	RNA binding;transferase activity	-	False	True	False	False
XLOC_005021	Novel_0996	False	0	0	False	0.18605	False	no hit	-	-	-	False	False	True	False
XLOC_005022	Novel_0997	False	0	0	False	0	False	no hit	-	-	-	False	True	True	False
XLOC_005034	Novel_0998	False	0	0.325273	False	17.3256	False	no hit	-	-	-	False	True	False	False
XLOC_005035	Novel_0999	False	0.556104	13.4412	True	1084.23	True	no hit	-	-	-	True	True	True	False
XLOC_005036	Novel_1000	False	0	0	False	5.42301	True	no hit	-	-	-	False	True	False	False
XLOC_005037	Novel_1001	True	0	0	False	0	False	hypothetical protein VITISV_027079 [Vitis vinifera]	-	-	-	False	True	False	True
XLOC_005038	Novel_1002	True	0	0	False	0.910144	False	hypothetical protein VITISV_010605 [Vitis vinifera]	-	-	-	False	True	False	True
XLOC_005049	Novel_1003	True	0	0	False	0.616844	True	aspartyl protease-like protein	-	hydrolase activity	-	False	False	True	False
XLOC_005050	Novel_1004	True	0.109953	0	False	0.354705	False	aspartyl protease-like protein	metabolic process	hydrolase activity	-	False	False	True	False
XLOC_005061	Novel_1005	True	0	0.323689	False	1.5254	False	protein	-	-	-	False	True	False	False
XLOC_005066	Novel_1006	False	2.11415	0	False	1.37527	False	no hit	-	-	-	False	True	False	True
XLOC_005067	Novel_1007	True	3.29186	1.97708	False	0.898425	True	PREDICTED: hypothetical protein [Vitis vinifera]	biological_process	molecular_function	cellular_component	False	True	True	False
XLOC_005070	Novel_1008	False	0	0	False	0	False	no hit	-	-	-	False	True	False	True
XLOC_005078	Novel_1009	True	0.946151	2.17672	False	1.15657	False	no hit	-	-	-	False	True	False	True
XLOC_005079	Novel_1010	True	1.33926	2.20068	False	1.29734	False	PREDICTED: hypothetical protein [Vitis vinifera]	-	-	-	False	False	True	False
XLOC_005083	Novel_1011	True	0.387012	0	False	0.727129	False	PREDICTED: hypothetical protein [Vitis vinifera]	biological_process	molecular_function	cellular_component	True	True	False	False
XLOC_005094	Novel_1012	False	1.981	1.07113	False	3.27217	False	no hit	-	-	-	False	True	False	True
XLOC_005097	Novel_1013	True	0.443018	0.249292	False	6.1698	False	hypothetical protein VITISV_001415 [Vitis vinifera]	biological_process	molecular_function	cellular_component	False	False	False	False
XLOC_005102	Novel_1014	False	0	0	False	0	False	no hit	-	-	-	False	False	False	False
XLOC_005106	Novel_1015	False	0.804818	0.100647	False	0.405284	False	no hit	-	-	-	False	False	False	False
XLOC_005113	Novel_1016	True	0.163991	0	False	0	False	PREDICTED: hypothetical protein [Vitis vinifera]	-	-	-	False	False	False	False
XLOC_005114	Novel_1017	False	0	0	False	0	False	no hit	-	-	-	False	True	False	False
XLOC_005115	Novel_1018	True	0	0	False	0	False	PREDICTED: hypothetical protein [Vitis vinifera]	biological_process	molecular_function	cellular_component	False	False	False	False
XLOC_005117	Novel_1019	False	9.77496	3.15999	True	8.04918	False	no hit	-	-	-	True	True	True	False
XLOC_005118	Novel_1020	True	12.3196	5.02558	False	3.9665	True	PREDICTED: hypothetical protein [Vitis vinifera]	-	-	-	False	True	False	False
XLOC_005121	Novel_1021	False	1.39146	1.4959	False	1.60305	False	no hit	-	-	-	False	False	False	False
XLOC_005134	Novel_1022	True	4.10631	0	False	0.668073	False	PREDICTED: hypothetical protein, partial [Vitis vinifera]	biological_process	molecular_function	cellular_component	False	False	False	False
XLOC_005135	Novel_1023	True	1.15402	0	False	0	False	hypothetical protein VITISV_008285 [Vitis vinifera]	biological_process	molecular_function	cellular_component	False	False	False	False
XLOC_005141	Novel_1024	False	0.160692	0	False	0.522924	False	no hit	-	-	-	False	False	False	True
XLOC_005143	Novel_1025	True	2.3117	0	True	0.936654	True	(-)-a-terpineol synthase	metabolic process	catalytic activity;binding	-	False	False	True	False
XLOC_005149	Novel_1026	True	0.546628	0.596166	False	2.26501	False	hypothetical protein VITISV_030883 [Vitis vinifera]	biological_process	molecular_function	cellular_component	False	False	False	False
XLOC_005153	Novel_1027	True	0.0991834	0	False	0	False	gdsl esterase lipase	-	-	-	False	True	False	False
XLOC_005161	Novel_1028	True	0.742284	0.471247	False	1.45952	False	cytochrome b6	-	-	-	True	True	False	False
XLOC_005164	Novel_1029	True	0.904761	0.369241	False	1.87432	False	hypothetical protein VITISV_014563 [Vitis vinifera]	biological_process	molecular_function	cellular_component	True	True	True	False
XLOC_005171	Novel_1030	False	0.580459	0.479768	False	1.29743	False	no hit	-	-	-	False	True	False	True
XLOC_005172	Novel_1031	False	1.48061	1.95412	False	6.90842	True	no hit	-	-	-	False	True	False	True
XLOC_005173	Novel_1032	True	2.20295	1.49923	False	9.80215	True	hypothetical protein VITISV_029835 [Vitis vinifera]	-	-	-	False	True	False	True
XLOC_005174	Novel_1033	False	9.72201	9.77172	False	11.2406	False	no hit	-	-	-	False	True	False	True
XLOC_005175	Novel_1034	True	0	0	False	0.0980569	False	unnamed protein product [Vitis vinifera]	biological_process	molecular_function	cellular_component	False	True	False	False
[truncated: 3,405 more rows]

## Sheet: Novel (only raw reads)
Gene ID	Gene name	Coding	PFS	PR	PR_sig	PHW2	PHW2_sig	Annotation	Process	Function	Compartment	cDNA	ESTs	8x	v0
[truncated: 104 more rows]

[truncated: 1 more sheets: Private]
