# Supplementary material for: De novo transcriptome characterization of Vitis vinifera cv. Corvina unveils varietal diversity
Source: BMC Genomics. 2013 Jan 18;14:41. doi: 10.1186/1471-2164-14-41 (PMC3556335; doi:10.1186/1471-2164-14-41)
Supplement: Additional file 4 — Table S3. Enumerates the number of fragments obtained for each berry condition analyzed. [file 1471-2164-14-41-S4.xls]

## Sheet: Foglio1
	Replicate 1		Replicate 2		Replicate 3
	Read pairs	Tophat mappings	Read pairs	Tophat mappings	Read pairs	Tophat mappings
Post Fruit-Set (PFS)	13332296	11492050	19736859	16390476	13396273	10663998
Mid-Ripening (MR)	11427698	9395848	10584058	9.03873e+06	12749278	1.05335e+07
Post-harvest withering (PHW)	31538054	24055503	24126021	2.15142e+07	10209113	6545970
