# Supplementary material for: De novo transcriptome characterization of Vitis vinifera cv. Corvina unveils varietal diversity
Source: BMC Genomics. 2013 Jan 18;14:41. doi: 10.1186/1471-2164-14-41 (PMC3556335; doi:10.1186/1471-2164-14-41)
Supplement: Additional file 5 — Table S4. Contains the GO enrichment analysis for the 4 expression clusters and the genes induced specifically at the PHWII stage. [file 1471-2164-14-41-S5.xls]

## Sheet: cluster1
Plant GO Slim terms enrichment analysis for cluster 1. Table is filtered for an a false discovery rate (FDR) <5%. Category field: P=Biological process; F=Molecular function; C=Cellular compartment. Over/Under field: over=the category is overrepresented; under=the category is underrepresented
GO-ID	Term	Category	# genes	FDR	Over/Under
GO:0006915	apoptosis	P	138	6.68055e-27	over
GO:0009535	chloroplast thylakoid membrane	C	68	1.92373e-16	over
GO:0015074	DNA integration	P	4	2.25937e-16	under
GO:0005524	ATP binding	F	477	2.37802e-13	over
GO:0009765	photosynthesis, light harvesting	P	15	6.87208e-09	over
GO:0016021	integral to membrane	C	386	1.40057e-08	over
GO:0045087	innate immune response	P	41	4.16421e-08	over
GO:0016168	chlorophyll binding	F	14	9.05153e-07	over
GO:0003735	structural constituent of ribosome	F	78	1.08202e-06	over
GO:0051258	protein polymerization	P	21	7.80545e-06	over
GO:0003677	DNA binding	F	181	9.8748e-06	under
GO:0003964	RNA-directed DNA polymerase activity	F	2	9.8748e-06	under
GO:0006278	RNA-dependent DNA replication	P	2	9.8748e-06	under
GO:0005840	ribosome	C	83	1.15675e-05	over
GO:0018298	protein-chromophore linkage	P	15	2.13104e-05	over
GO:0010287	plastoglobule	C	11	6.58702e-05	over
GO:0009654	oxygen evolving complex	C	11	0.000111304	over
GO:0004826	phenylalanine-tRNA ligase activity	F	11	0.000111304	over
GO:0006432	phenylalanyl-tRNA aminoacylation	P	11	0.000111304	over
GO:0004888	transmembrane receptor activity	F	36	0.000290914	over
GO:0019843	rRNA binding	F	24	0.000781192	over
GO:0004721	phosphoprotein phosphatase activity	F	59	0.000884736	over
GO:0009416	response to light stimulus	P	35	0.000956463	over
GO:0031072	heat shock protein binding	F	33	0.00149701	over
GO:0016126	sterol biosynthetic process	P	5	0.0020155	over
GO:0000049	tRNA binding	F	12	0.00220211	over
GO:0019898	extrinsic to membrane	C	9	0.00323719	over
GO:0030797	24-methylenesterol C-methyltransferase activity	F	4	0.00350185	over
GO:0003838	sterol 24-C-methyltransferase activity	F	4	0.00350185	over
GO:0044428	nuclear part	C	8	0.0036958	under
GO:0005819	spindle	C	10	0.0036958	over
GO:0017111	nucleoside-triphosphatase activity	F	154	0.00431914	over
GO:0050356	tropine dehydrogenase activity	F	8	0.00544627	over
GO:0031969	chloroplast membrane	C	20	0.00609799	over
GO:0009528	plastid inner membrane	C	11	0.00700423	over
GO:0016192	vesicle-mediated transport	P	7	0.00818213	under
GO:0006468	protein amino acid phosphorylation	P	199	0.00986303	over
GO:0008270	zinc ion binding	F	129	0.0121865	under
GO:0042362	fat-soluble vitamin biosynthetic process	P	4	0.0134244	over
GO:0051211	anisotropic cell growth	P	4	0.0134244	over
GO:0009505	plant-type cell wall	C	15	0.0141562	over
GO:0009574	preprophase band	C	6	0.0146755	over
GO:0046394	carboxylic acid biosynthetic process	P	59	0.0150607	over
GO:0004709	MAP kinase kinase kinase activity	F	19	0.0208127	over
GO:0016630	protochlorophyllide reductase activity	F	5	0.0229581	over
GO:0051537	2 iron, 2 sulfur cluster binding	F	12	0.0234246	over
GO:0009496	plastoquinol-plastocyanin reductase activity	F	3	0.0258297	over
GO:0000786	nucleosome	C	0	0.0278377	under
GO:0004565	beta-galactosidase activity	F	7	0.0278377	over
GO:0006334	nucleosome assembly	P	0	0.0278377	under
GO:0010033	response to organic substance	P	70	0.0291462	over
GO:0010005	cortical microtubule, transverse to long axis	C	4	0.030329	over
GO:0009538	photosystem I reaction center	C	4	0.030329	over
GO:0006779	porphyrin biosynthetic process	P	10	0.0303608	over
GO:0005975	carbohydrate metabolic process	P	137	0.03325	over
GO:0016853	isomerase activity	F	48	0.0340774	over
GO:0046658	anchored to plasma membrane	C	10	0.0369101	over
GO:0042592	homeostatic process	P	34	0.0387653	over
GO:0044432	endoplasmic reticulum part	C	34	0.03959	over
GO:0007017	microtubule-based process	P	27	0.0463223	over
GO:0031977	thylakoid lumen	C	6	0.0479264	over
GO:0022900	electron transport chain	P	25	0.0481928	over

## Sheet: cluster2
Plant GO Slim terms enrichment analysis for cluster 2. Table is filtered for an a false discovery rate (FDR) <5%. Category field: P=Biological process; F=Molecular function; C=Cellular compartment. Over/Under field: over=the category is overrepresented; under=the category is underrepresented
GO-ID	Term	Category	# genes	FDR	Over/Under
GO:0015074	DNA integration	P	0	2.76884e-37	under
GO:0016021	integral to membrane	C	632	2.3686e-15	over
GO:0005886	plasma membrane	C	392	2.06972e-14	over
GO:0003964	RNA-directed DNA polymerase activity	F	1	1.59071e-12	under
GO:0006278	RNA-dependent DNA replication	P	1	1.59071e-12	under
GO:0003723	RNA binding	F	102	8.07938e-10	under
GO:0032440	2-alkenal reductase activity	F	117	5.88011e-09	over
GO:0004674	protein serine/threonine kinase activity	F	317	6.65139e-08	over
GO:0005524	ATP binding	F	684	8.15827e-08	over
GO:0003777	microtubule motor activity	F	36	2.60189e-07	over
GO:0055085	transmembrane transport	P	205	2.75827e-07	over
GO:0004872	receptor activity	F	282	3.86457e-06	over
GO:0006412	translation	P	61	4.22446e-06	under
GO:0006468	protein amino acid phosphorylation	P	334	5.10715e-06	over
GO:0007018	microtubule-based movement	P	41	5.94573e-06	over
GO:0005840	ribosome	C	36	5.97664e-06	under
GO:0015979	photosynthesis	P	51	2.84676e-05	over
GO:0005874	microtubule	C	47	3.62103e-05	over
GO:0050350	trihydroxystilbene synthase activity	F	20	0.000114717	over
GO:0003735	structural constituent of ribosome	F	33	0.000120983	under
GO:0055114	oxidation reduction	P	482	0.000284579	over
GO:0016210	naringenin-chalcone synthase activity	F	20	0.000343001	over
GO:0005634	nucleus	C	501	0.000360446	over
GO:0008559	xenobiotic-transporting ATPase activity	F	21	0.000550564	over
GO:0016760	cellulose synthase (UDP-forming) activity	F	27	0.000676735	over
GO:0030244	cellulose biosynthetic process	P	36	0.000854826	over
GO:0003700	transcription factor activity	F	128	0.00111386	over
GO:0009813	flavonoid biosynthetic process	P	27	0.00118585	over
GO:0010197	polar nucleus fusion	P	8	0.00173368	over
GO:0009734	auxin mediated signaling pathway	P	40	0.00260217	over
GO:0006355	regulation of transcription, DNA-dependent	P	162	0.0036881	over
GO:0030528	transcription regulator activity	F	71	0.004068	over
GO:0004523	ribonuclease H activity	F	0	0.0041597	under
GO:0006886	intracellular protein transport	P	22	0.00618946	under
GO:0015995	chlorophyll biosynthetic process	P	11	0.00638232	over
GO:0015416	phosphonate transmembrane-transporting ATPase activity	F	20	0.00731869	over
GO:0008652	cellular amino acid biosynthetic process	P	50	0.00835829	over
GO:0004715	non-membrane spanning protein tyrosine kinase activity	F	47	0.0112574	over
GO:0015833	peptide transport	P	27	0.0149725	over
GO:0050284	sinapate 1-glucosyltransferase activity	F	12	0.016092	over
GO:0070469	respiratory chain	C	0	0.0171698	under
GO:0043566	structure-specific DNA binding	F	14	0.0187678	over
GO:0008757	S-adenosylmethionine-dependent methyltransferase activity	F	43	0.0190749	over
GO:0005102	receptor binding	F	9	0.019133	over
GO:0008271	secondary active sulfate transmembrane transporter activity	F	8	0.0215133	over
GO:0000326	protein storage vacuole	C	8	0.0215133	over
GO:0010200	response to chitin	P	12	0.0221809	over
GO:0009535	chloroplast thylakoid membrane	C	53	0.0223406	over
GO:0051246	regulation of protein metabolic process	P	6	0.0233646	under
GO:0044455	mitochondrial membrane part	C	0	0.0240428	under
GO:0009523	photosystem II	C	21	0.025611	over
GO:0009873	ethylene mediated signaling pathway	P	25	0.0302237	over
GO:0019203	carbohydrate phosphatase activity	F	10	0.0333759	over
GO:0044431	Golgi apparatus part	C	54	0.0374605	over
GO:0003678	DNA helicase activity	F	12	0.0385396	over
GO:0004629	phospholipase C activity	F	9	0.0412829	over
GO:0009314	response to radiation	P	43	0.0422964	over
GO:0016117	carotenoid biosynthetic process	P	8	0.0489579	over
GO:0043565	sequence-specific DNA binding	F	85	0.0490791	over

## Sheet: cluster3
Plant GO Slim terms enrichment analysis for cluster 3. Table is filtered for an a false discovery rate (FDR) <5%. Category field: P=Biological process; F=Molecular function; C=Cellular compartment. Over/Under field: over=the category is overrepresented; under=the category is underrepresented.
GO-ID	Term	Category	# genes	FDR	Over/Under
GO:0015074	DNA integration	P	1	3.49523e-25	under
GO:0009408	response to heat	P	43	2.06578e-10	over
GO:0003964	RNA-directed DNA polymerase activity	F	3	2.66388e-06	under
GO:0006278	RNA-dependent DNA replication	P	3	2.66388e-06	under
GO:0005524	ATP binding	F	322	3.01744e-06	under
GO:0005618	cell wall	C	74	1.52202e-05	over
GO:0003723	RNA binding	F	89	0.000337878	under
GO:0016762	xyloglucan:xyloglucosyl transferase activity	F	17	0.000444136	over
GO:0006073	cellular glucan metabolic process	P	42	0.00125934	over
GO:0004674	protein serine/threonine kinase activity	F	123	0.00167051	under
GO:0006468	protein amino acid phosphorylation	P	140	0.00204727	under
GO:0016925	protein sumoylation	P	6	0.00229074	over
GO:0006457	protein folding	P	54	0.0024361	over
GO:0003677	DNA binding	F	248	0.00264367	under
GO:0050832	defense response to fungus	P	17	0.00734494	over
GO:0006915	apoptosis	P	34	0.00838413	under
GO:0016799	hydrolase activity, hydrolyzing N-glycosyl compounds	F	11	0.0090777	over
GO:0015979	photosynthesis	P	5	0.00935795	under
GO:0031386	protein tag	F	5	0.010914	over
GO:0004812	aminoacyl-tRNA ligase activity	F	3	0.0116547	under
GO:0004298	threonine-type endopeptidase activity	F	10	0.0116547	over
GO:0019773	proteasome core complex, alpha-subunit complex	C	6	0.0123058	over
GO:0047268	galactinol-raffinose galactosyltransferase activity	F	6	0.0123058	over
GO:0047274	galactinol-sucrose galactosyltransferase activity	F	6	0.0123058	over
GO:0006098	pentose-phosphate shunt	P	10	0.0152464	over
GO:0010482	regulation of epidermal cell division	P	10	0.0216235	over
GO:0051567	histone H3-K9 methylation	P	10	0.0216235	over
GO:0009523	photosystem II	C	0	0.0224055	under
GO:0007047	cellular cell wall organization	P	69	0.0240735	over
GO:0005743	mitochondrial inner membrane	C	33	0.0252122	over
GO:0046872	metal ion binding	F	555	0.027239	over
GO:0005840	ribosome	C	34	0.028035	under
GO:0006873	cellular ion homeostasis	P	8	0.0298175	over
GO:0006418	tRNA aminoacylation for protein translation	P	3	0.0298175	under
GO:0003735	structural constituent of ribosome	F	29	0.0330574	under
GO:0009739	response to gibberellin stimulus	P	14	0.0330574	over
GO:0001906	cell killing	P	10	0.033388	over
GO:0016722	oxidoreductase activity, oxidizing metal ions	F	6	0.0343351	over
GO:0047216	inositol 3-alpha-galactosyltransferase activity	F	6	0.0343351	over
GO:0044255	cellular lipid metabolic process	P	66	0.0344977	over
GO:0004857	enzyme inhibitor activity	F	29	0.0364206	over
GO:0047964	glyoxylate reductase activity	F	4	0.0382889	over
GO:0007018	microtubule-based movement	P	3	0.0399785	under
GO:0009061	anaerobic respiration	P	5	0.0411958	over
GO:0031418	L-ascorbic acid binding	F	10	0.0425622	over
GO:0045735	nutrient reservoir activity	F	4	0.0425622	under
GO:0019953	sexual reproduction	P	9	0.0485688	over

## Sheet: cluster4
Plant GO Slim terms enrichment analysis for cluster 4. Table is filtered for an a false discovery rate (FDR) <5%. Category field: P=Biological process; F=Molecular function; C=Cellular compartment. Over/Under field: over=the category is overrepresented; under=the category is underrepresented.
GO-ID	Term	Category	# genes	FDR	Over/Under
GO:0015074	DNA integration	P	2	1.80987e-08	under
GO:0008270	zinc ion binding	F	168	2.7388e-06	over
GO:0016226	iron-sulfur cluster assembly	P	8	0.00345275	over
GO:0006996	organelle organization	P	56	0.00613724	over
GO:0004872	receptor activity	F	45	0.00646278	under
GO:0006915	apoptosis	P	10	0.00646278	under
GO:0008568	microtubule-severing ATPase activity	F	9	0.00658113	over
GO:0008026	ATP-dependent helicase activity	F	22	0.0104459	over
GO:0003743	translation initiation factor activity	F	20	0.0106955	over
GO:0004439	phosphatidylinositol-4,5-bisphosphate 5-phosphatase activity	F	4	0.0106955	over
GO:0016491	oxidoreductase activity	F	114	0.0107288	under
GO:0006886	intracellular protein transport	P	33	0.0187105	over
GO:0006952	defense response	P	26	0.0291828	under
GO:0055114	oxidation reduction	P	112	0.0346578	under
GO:0044451	nucleoplasm part	C	11	0.0389393	over
GO:0006364	rRNA processing	P	12	0.0445703	over
GO:0008237	metallopeptidase activity	F	20	0.0463414	over

## Sheet: PHWII specific
Plant GO Slim terms enrichment analysis for genes specifically induced at PHWII. Table is filtered for an a false discovery rate (FDR) <5%. Category field: P=Biological process; F=Molecular function; C=Cellular compartment. Over/Under field: over=the category is overrepresented; under=the category is underrepresented.
GO-ID	Term	Category	# genes	FDR	Over/Under
GO:0015074	DNA integration	P	6	1.569e-38	under
GO:0003964	RNA-directed DNA polymerase activity	F	9	2.72834e-08	under
GO:0006278	RNA-dependent DNA replication	P	9	2.72834e-08	under
GO:0005515	protein binding	F	1094	8.92792e-06	over
GO:0050350	trihydroxystilbene synthase activity	F	23	0.000187527	over
GO:0008270	zinc ion binding	F	424	0.000506202	over
GO:0008026	ATP-dependent helicase activity	F	53	0.00053075	over
GO:0016210	naringenin-chalcone synthase activity	F	23	0.000577171	over
GO:0005634	nucleus	C	614	0.000670044	over
GO:0005576	extracellular region	C	126	0.001957	under
GO:0009813	flavonoid biosynthetic process	P	30	0.00909957	over
GO:0009108	coenzyme biosynthetic process	P	29	0.0105306	over
GO:0004523	ribonuclease H activity	F	1	0.0130095	under
GO:0016226	iron-sulfur cluster assembly	P	11	0.0150297	over
GO:0006520	cellular amino acid metabolic process	P	119	0.0201595	over
GO:0020037	heme binding	F	79	0.0201595	under
GO:0032991	macromolecular complex	C	389	0.0235721	over
GO:0018024	histone-lysine N-methyltransferase activity	F	16	0.0251121	over
GO:0006396	RNA processing	P	85	0.0310909	over
GO:0012501	programmed cell death	P	134	0.0339973	over
GO:0043086	negative regulation of catalytic activity	P	5	0.0353891	under
GO:0005524	ATP binding	F	769	0.0358151	over
GO:0006412	translation	P	174	0.0376757	over
GO:0043232	intracellular non-membrane-bounded organelle	C	256	0.0381592	over
GO:0006457	protein folding	P	72	0.046919	over
GO:0009528	plastid inner membrane	C	15	0.0477619	over
